# Supplementary material for: Transcriptomic Profiles of Long Noncoding RNAs and Their Target Protein-Coding Genes Reveals Speciation Adaptation on the Qinghai-Xizang (Tibet) Plateau in Orinus
Source: Biology (Basel). 2024 May 16;13(5):349. doi: 10.3390/biology13050349 (PMC11118044; doi:10.3390/biology13050349)
Supplement: Supplementary file 1 [file biology-13-00349-s001.zip]

Archive with 11 entries (11 files):
- Table S1. Transcriptome-wide information for 1624 long noncoding RNA (lncRNA) transcripts in two species of Orinus.xlsx
- Table S10. FPKM values of  Cis-regulated target PCGs of DElncRNAs in two species of Orinus.xlsx
- Table S11. Expression pattern of cis-regulated TFs and their DElncRNAs in the two species of Orinus.xlsx
- Table S2. Length distribution of lncRNAs in two species of Orinus.xlsx
- Table S3. The exon number of lncRNAs in two species of Orinus.xlsx
- Table S4. The number of homologous lncRNAs in O. kokonoricus compared with 39 other species.xlsx
- Table S5. Homologous lncRNAs in O. kokonoricus compared with 39 other species.xlsx
- Table S6. Unique and shared genes expressed in two species of Orinus.xlsx
- Table S7. FPKM values of 1624 lncRNAs in two species of Orinus.xlsx
- Table S8. FPKM values of DElncRNAs in two species of Orinus..xlsx
- Table S9. Cis-regulated target PCGs and their DElncRNAs..xlsx
