# Supplementary material for: Transcriptomic Profiles of Long Noncoding RNAs and Their Target Protein-Coding Genes Reveals Speciation Adaptation on the Qinghai-Xizang (Tibet) Plateau in Orinus
Source: Biology (Basel). 2024 May 16;13(5):349. doi: 10.3390/biology13050349 (PMC11118044; doi:10.3390/biology13050349)
Supplement: Supplementary file 1 [file biology-13-00349-s001.zip › Table S1. Transcriptome-wide information for 1624 long noncoding RNA (lncRNA) transcripts in two species of Orinus.xlsx]

## Sheet: Sheet1
Transcriptome-wide information for 1624 long noncoding RNA (lncRNA) transcripts in two species of Orinus.
	Chromosome	LncRNA	Loci	Start	End	Length	GC content	Exon number	Strand	Class code
1	LG01	TCONS_00000356	XLOC_000225	1905288	1904352	531	0.4068	2	+	u
2	LG01	TCONS_00000587	XLOC_000384	3889082	3886942	530	0.5208	3	+	j
3	LG01	TCONS_00000774	XLOC_000497	5250034	5249049	894	0.4295	2	+	u
4	LG01	TCONS_00000775	XLOC_000498	5251195	5250287	369	0.3713	3	+	u
5	LG01	TCONS_00000894	XLOC_000582	6467119	6465615	699	0.4607	5	+	u
6	LG01	TCONS_00000972	XLOC_000635	7274580	7273799	590	0.4305	3	+	j
7	LG01	TCONS_00001122	XLOC_000719	8354674	8353663	720	0.475	2	+	u
8	LG01	TCONS_00001251	XLOC_000792	9339939	9339239	701	0.3566	1	+	u
9	LG01	TCONS_00001265	XLOC_000806	9589659	9588062	215	0.614	3	+	x
10	LG01	TCONS_00001372	XLOC_000873	10780509	10778806	1128	0.4167	2	+	j
11	LG01	TCONS_00001483	XLOC_000938	12230248	12227935	606	0.4521	2	+	x
12	LG01	TCONS_00001516	XLOC_000957	12544431	12543104	1328	0.3938	1	+	u
13	LG01	TCONS_00001813	XLOC_001145	17747929	17747619	204	0.4363	2	+	x
14	LG01	TCONS_00001897	XLOC_001205	20381231	20380752	314	0.3408	2	+	u
15	LG01	TCONS_00001921	XLOC_001221	21281276	21280303	873	0.3585	2	+	j
16	LG01	TCONS_00001941	XLOC_001232	23285857	23285161	497	0.4044	3	+	j
17	LG01	TCONS_00001980	XLOC_001267	25560370	25559010	353	0.5836	2	+	u
18	LG01	TCONS_00002001	XLOC_001285	26453344	26451940	983	0.3937	2	+	x
19	LG01	TCONS_00002002	XLOC_001285	26453344	26451973	948	0.385	2	+	u
20	LG01	TCONS_00002080	XLOC_001345	29278201	29276832	737	0.483	2	+	u
21	LG01	TCONS_00002097	XLOC_001354	29490208	29488340	601	0.4126	2	+	u
22	LG01	TCONS_00002100	XLOC_001356	29500056	29499405	388	0.4948	2	+	j
23	LG01	TCONS_00002366	XLOC_001531	32704110	32702637	271	0.3985	2	+	x
24	LG01	TCONS_00002504	XLOC_001624	33704167	33703148	605	0.4496	2	+	x
25	LG01	TCONS_00002505	XLOC_001624	33704167	33703156	639	0.4397	2	+	x
26	LG01	TCONS_00002560	XLOC_001657	34200768	34199850	442	0.4005	2	+	j
27	LG01	TCONS_00002633	XLOC_001703	34890522	34889602	762	0.4042	3	+	j
28	LG01	TCONS_00002703	XLOC_001749	35484965	35484127	223	0.3767	2	+	u
29	LG01	TCONS_00002774	XLOC_001792	36140127	36139307	608	0.5066	3	+	j
30	LG01	TCONS_00002879	XLOC_001849	36824125	36823396	350	0.4	2	+	x
31	LG01	TCONS_00002903	XLOC_001867	37024109	37022403	640	0.4969	3	+	j
32	LG01	TCONS_00002996	XLOC_001917	37642151	37641762	273	0.4396	2	+	j
33	LG01	TCONS_00003085	XLOC_001964	38241676	38240821	732	0.4481	2	+	u
34	LG01	TCONS_00003366	XLOC_002111	936054	934753	1189	0.3566	2	-	x
35	LG01	TCONS_00003641	XLOC_002269	2913041	2911910	735	0.4	5	-	u
36	LG01	TCONS_00003763	XLOC_002353	4092440	4091801	557	0.368	2	-	u
37	LG01	TCONS_00003781	XLOC_002364	4278570	4277793	778	0.4961	1	-	u
38	LG01	TCONS_00003833	XLOC_002394	4642836	4641713	394	0.4112	3	-	j
39	LG01	TCONS_00004055	XLOC_002528	6462656	6459238	2727	0.4206	2	-	u
40	LG01	TCONS_00004071	XLOC_002540	6657780	6656842	763	0.5085	2	-	u
41	LG01	TCONS_00004201	XLOC_002628	7781889	7780510	737	0.3786	3	-	u
42	LG01	TCONS_00004552	XLOC_002848	10707459	10705278	2182	0.3648	1	-	u
43	LG01	TCONS_00004625	XLOC_002893	11427362	11426800	563	0.4121	1	-	x
44	LG01	TCONS_00004649	XLOC_002909	11800306	11799652	260	0.4	2	-	u
45	LG01	TCONS_00004686	XLOC_002934	12175824	12174740	334	0.4042	3	-	o
46	LG01	TCONS_00004687	XLOC_002934	12176197	12174740	375	0.416	3	-	o
47	LG01	TCONS_00004737	XLOC_002968	12732120	12730967	329	0.3921	5	-	o
48	LG01	TCONS_00004795	XLOC_003004	13316900	13315397	1178	0.4109	3	-	u
49	LG01	TCONS_00005036	XLOC_003175	17670449	17669903	455	0.444	2	-	u
50	LG01	TCONS_00005039	XLOC_003178	17692942	17692283	465	0.3871	3	-	u
51	LG01	TCONS_00005087	XLOC_003211	18760034	18757521	1779	0.362	3	-	u
52	LG01	TCONS_00005131	XLOC_003249	20294862	20293769	1094	0.3601	1	-	x
53	LG01	TCONS_00005134	XLOC_003251	20324471	20323536	387	0.3953	2	-	u
54	LG01	TCONS_00005174	XLOC_003281	23570691	23570077	523	0.3652	2	-	o
55	LG01	TCONS_00005175	XLOC_003281	23570704	23570077	531	0.371	2	-	o
56	LG01	TCONS_00005227	XLOC_003322	26452489	26452102	388	0.3892	1	-	u
57	LG01	TCONS_00005289	XLOC_003373	28245467	28243766	1232	0.3823	3	-	u
58	LG01	TCONS_00005290	XLOC_003373	28246869	28243766	915	0.3934	3	-	u
59	LG01	TCONS_00005295	XLOC_003375	28532579	28531241	906	0.4272	3	-	u
60	LG01	TCONS_00005296	XLOC_003375	28532579	28531278	1213	0.3949	2	-	u
61	LG01	TCONS_00005297	XLOC_003375	28532767	28531278	608	0.3865	3	-	u
62	LG01	TCONS_00005574	XLOC_003556	32194630	32193954	297	0.4276	3	-	j
63	LG01	TCONS_00005682	XLOC_003619	33379800	33378384	622	0.3891	2	-	j
64	LG01	TCONS_00005828	XLOC_003709	34689157	34684395	228	0.3684	2	-	o
65	LG01	TCONS_00005986	XLOC_003796	35988383	35986124	634	0.429	2	-	x
66	LG01	TCONS_00006003	XLOC_003809	36155696	36155175	419	0.3819	2	-	u
67	LG01	TCONS_00006223	XLOC_003933	37831073	37829595	243	0.5267	2	-	j
68	LG01	TCONS_00006347	XLOC_003990	38554435	38554029	221	0.6606	3	-	x
69	LG01	TCONS_00006401	XLOC_004024	38848291	38847404	705	0.4113	3	-	u
70	LG01	TCONS_00006443	XLOC_004047	195774	194792	983	0.3713	1	.	u
71	LG01	TCONS_00006445	XLOC_004049	635746	635533	214	0.4065	1	.	u
72	LG01	TCONS_00006446	XLOC_004050	1990829	1990358	472	0.3623	1	.	u
73	LG01	TCONS_00006449	XLOC_004053	3186579	3186203	377	0.5385	1	.	u
74	LG01	TCONS_00006450	XLOC_004054	3385072	3384707	366	0.3825	1	.	u
75	LG01	TCONS_00006452	XLOC_004056	4191354	4191097	258	0.3682	1	.	u
76	LG01	TCONS_00006454	XLOC_004058	4743356	4742964	393	0.6463	1	.	u
77	LG01	TCONS_00006455	XLOC_004059	5003297	5002754	544	0.4173	1	.	u
78	LG01	TCONS_00006456	XLOC_004060	5157377	5157130	248	0.3266	1	.	u
79	LG01	TCONS_00006457	XLOC_004061	5487832	5487421	412	0.4199	1	.	u
80	LG01	TCONS_00006458	XLOC_004062	5530342	5530113	230	0.4217	1	.	u
81	LG01	TCONS_00006459	XLOC_004063	7265689	7265441	249	0.3454	1	.	u
82	LG01	TCONS_00006460	XLOC_004064	7428205	7427423	783	0.461	1	.	u
83	LG01	TCONS_00006465	XLOC_004069	7712993	7712683	311	0.3569	1	.	u
84	LG01	TCONS_00006466	XLOC_004070	7750565	7750305	261	0.4789	1	.	u
85	LG01	TCONS_00006467	XLOC_004071	8143454	8143049	406	0.3374	1	.	u
86	LG01	TCONS_00006470	XLOC_004074	10527919	10527351	569	0.362	1	.	u
87	LG01	TCONS_00006472	XLOC_004076	10845964	10844917	1048	0.4208	1	.	u
88	LG01	TCONS_00006473	XLOC_004077	10957754	10957456	299	0.3278	1	.	u
89	LG01	TCONS_00006474	XLOC_004078	12346853	12346545	309	0.3851	1	.	u
90	LG01	TCONS_00006477	XLOC_004081	13448719	13448382	338	0.5651	1	.	u
91	LG01	TCONS_00006482	XLOC_004086	16221890	16221652	239	0.477	1	.	u
92	LG01	TCONS_00006483	XLOC_004087	16361057	16360854	204	0.4069	1	.	u
93	LG01	TCONS_00006491	XLOC_004095	18737650	18737390	261	0.3103	1	.	u
94	LG01	TCONS_00006494	XLOC_004098	19172986	19172618	369	0.3496	1	.	u
95	LG01	TCONS_00006499	XLOC_004103	23571814	23571371	444	0.3108	1	.	u
96	LG01	TCONS_00006501	XLOC_004105	25565193	25564672	522	0.3831	1	.	u
97	LG01	TCONS_00006502	XLOC_004106	28243682	28242523	1160	0.3698	1	.	u
98	LG01	TCONS_00006505	XLOC_004109	30470835	30470451	385	0.4753	1	.	u
99	LG01	TCONS_00006508	XLOC_004112	31866069	31865314	756	0.3571	1	.	u
100	LG01	TCONS_00006509	XLOC_004113	31975763	31975470	294	0.483	1	.	u
101	LG01	TCONS_00006515	XLOC_004119	35005533	35004919	615	0.3626	1	.	u
102	LG01	TCONS_00006516	XLOC_004120	35848079	35847141	939	0.3802	1	.	u
103	LG01	TCONS_00006517	XLOC_004121	35893369	35892968	402	0.3856	1	.	u
104	LG01	TCONS_00006518	XLOC_004122	36154160	36153608	553	0.3779	1	.	u
105	LG01	TCONS_00006521	XLOC_004125	37666527	37665801	727	0.4195	1	.	u
106	LG01	TCONS_00006522	XLOC_004126	37684138	37683504	635	0.5843	1	.	u
107	LG01	TCONS_00006526	XLOC_004130	39099043	39098649	395	0.4203	1	.	u
108	LG02	TCONS_00006643	XLOC_004207	864761	863210	735	0.4871	4	+	j
109	LG02	TCONS_00007066	XLOC_004472	4245524	4244735	567	0.6402	3	+	j
110	LG02	TCONS_00007097	XLOC_004491	4579490	4577036	401	0.419	2	+	x
111	LG02	TCONS_00007103	XLOC_004492	4590616	4589816	801	0.3608	1	+	u
112	LG02	TCONS_00007130	XLOC_004510	4852755	4852288	382	0.5236	2	+	u
113	LG02	TCONS_00007179	XLOC_004545	5485074	5479885	651	0.4977	4	+	u
114	LG02	TCONS_00007260	XLOC_004596	6383212	6381500	884	0.5419	3	+	j
115	LG02	TCONS_00007261	XLOC_004596	6383212	6381513	1607	0.4611	2	+	j
116	LG02	TCONS_00007345	XLOC_004650	7424504	7423030	577	0.3986	2	+	x
117	LG02	TCONS_00007376	XLOC_004671	8153524	8151547	633	0.4866	2	+	x
118	LG02	TCONS_00007416	XLOC_004700	9343669	9342595	390	0.5872	3	+	j
119	LG02	TCONS_00007470	XLOC_004740	11183422	11182585	742	0.3679	2	+	u
120	LG02	TCONS_00007485	XLOC_004753	11682131	11681499	520	0.3923	2	+	u
121	LG02	TCONS_00007550	XLOC_004799	14339860	14338748	527	0.4345	3	+	u
122	LG02	TCONS_00007613	XLOC_004843	15856299	15853309	2991	0.4149	1	+	o
123	LG02	TCONS_00007627	XLOC_004855	16651790	16649601	772	0.3692	2	+	u
124	LG02	TCONS_00007673	XLOC_004884	17774643	17774170	386	0.5544	2	+	x
125	LG02	TCONS_00007678	XLOC_004886	17790477	17788838	1274	0.3948	2	+	u
126	LG02	TCONS_00007677	XLOC_004886	17790477	17788838	982	0.4012	3	+	u
127	LG02	TCONS_00007696	XLOC_004896	17961202	17960405	707	0.4017	2	+	u
128	LG02	TCONS_00007708	XLOC_004904	18200848	18199271	530	0.4226	4	+	u
129	LG02	TCONS_00007709	XLOC_004904	18200848	18199821	580	0.4276	4	+	u
130	LG02	TCONS_00007784	XLOC_004950	19298305	19296553	521	0.4837	2	+	j
131	LG02	TCONS_00007892	XLOC_005013	20731302	20730707	409	0.5746	3	+	o
132	LG02	TCONS_00007905	XLOC_005018	20817171	20816495	541	0.4677	2	+	j
133	LG02	TCONS_00007934	XLOC_005034	21068007	21065591	2015	0.4452	3	+	u
134	LG02	TCONS_00007933	XLOC_005034	21068007	21065591	1465	0.4614	4	+	u
135	LG02	TCONS_00008119	XLOC_005157	23042405	23038825	691	0.4414	3	+	j
136	LG02	TCONS_00008267	XLOC_005250	24265492	24264723	651	0.3518	2	+	u
137	LG02	TCONS_00008301	XLOC_005267	24515067	24513036	316	0.4937	3	+	u
138	LG02	TCONS_00008363	XLOC_005303	25022500	25020633	563	0.5382	2	+	o
139	LG02	TCONS_00008554	XLOC_005408	26478229	26476575	759	0.4177	4	+	j
140	LG02	TCONS_00008756	XLOC_005527	28128818	28127876	331	0.565	2	+	u
141	LG02	TCONS_00008758	XLOC_005529	28132465	28131783	565	0.5168	2	+	j
142	LG02	TCONS_00008769	XLOC_005534	28186443	28185315	624	0.5032	2	+	x
143	LG02	TCONS_00009021	XLOC_005695	30439158	30438225	339	0.41	2	+	x
144	LG02	TCONS_00009592	XLOC_006043	2494010	2492547	598	0.5251	2	-	j
145	LG02	TCONS_00010181	XLOC_006414	9865891	9865333	227	0.3965	2	-	x
146	LG02	TCONS_00010193	XLOC_006424	10623288	10620886	761	0.3811	3	-	u
147	LG02	TCONS_00010252	XLOC_006468	12906650	12904529	2038	0.3523	2	-	j
148	LG02	TCONS_00010251	XLOC_006468	12906650	12904529	1810	0.353	3	-	j
149	LG02	TCONS_00010261	XLOC_006471	13032312	13029988	490	0.4184	3	-	u
150	LG02	TCONS_00010324	XLOC_006521	14603151	14602073	884	0.362	2	-	j
151	LG02	TCONS_00010375	XLOC_006554	16075920	16074974	862	0.3956	2	-	j
152	LG02	TCONS_00010387	XLOC_006563	16610956	16610735	222	0.3243	1	-	u
153	LG02	TCONS_00010662	XLOC_006754	21434839	21434506	239	0.3849	2	-	x
154	LG02	TCONS_00010665	XLOC_006756	21468973	21468018	308	0.4123	2	-	u
155	LG02	TCONS_00010686	XLOC_006772	21780055	21779239	732	0.403	2	-	x
156	LG02	TCONS_00010689	XLOC_006773	21785616	21784605	888	0.3435	2	-	u
157	LG02	TCONS_00010738	XLOC_006805	22394894	22393929	597	0.3953	2	-	x
158	LG02	TCONS_00010841	XLOC_006870	23538507	23538018	320	0.6156	2	-	x
159	LG02	TCONS_00010868	XLOC_006885	23789373	23787692	706	0.4037	4	-	j
160	LG02	TCONS_00010972	XLOC_006949	24871996	24871477	425	0.4024	2	-	u
161	LG02	TCONS_00010973	XLOC_006950	24875814	24872815	984	0.4482	3	-	j
162	LG02	TCONS_00010995	XLOC_006964	25052853	25052187	235	0.4511	3	-	j
163	LG02	TCONS_00011040	XLOC_006996	25456506	25456077	328	0.497	2	-	x
164	LG02	TCONS_00011157	XLOC_007058	26265855	26264879	699	0.4464	4	-	j
165	LG02	TCONS_00011292	XLOC_007143	27521889	27519438	306	0.4804	3	-	u
166	LG02	TCONS_00011428	XLOC_007233	28657631	28657155	400	0.4175	2	-	u
167	LG02	TCONS_00011470	XLOC_007260	28961087	28958678	1280	0.3883	2	-	o
168	LG02	TCONS_00011661	XLOC_007377	30427486	30426141	1215	0.423	2	-	j
169	LG02	TCONS_00011730	XLOC_007409	30887010	30885525	1267	0.4057	3	-	j
170	LG02	TCONS_00011849	XLOC_007465	31618728	31617957	670	0.391	2	-	u
171	LG02	TCONS_00012024	XLOC_007574	7294780	7294314	467	0.3876	1	.	u
172	LG02	TCONS_00012025	XLOC_007575	8467732	8467198	535	0.572	1	.	u
173	LG02	TCONS_00012029	XLOC_007579	8597468	8597188	281	0.3559	1	.	u
174	LG02	TCONS_00012030	XLOC_007580	9023945	9023318	628	0.3312	1	.	u
175	LG02	TCONS_00012031	XLOC_007581	9025593	9024469	1125	0.4498	1	.	u
176	LG02	TCONS_00012032	XLOC_007582	10712098	10711506	593	0.4182	1	.	u
177	LG02	TCONS_00012033	XLOC_007583	11682640	11682319	322	0.4596	1	.	u
178	LG02	TCONS_00012034	XLOC_007584	11683569	11683356	214	0.2991	1	.	u
179	LG02	TCONS_00012035	XLOC_007585	13308140	13307417	724	0.355	1	.	u
180	LG02	TCONS_00012036	XLOC_007586	13823159	13822551	609	0.4204	1	.	u
181	LG02	TCONS_00012040	XLOC_007590	15572244	15571815	430	0.3837	1	.	u
182	LG02	TCONS_00012041	XLOC_007591	15574442	15573840	603	0.3433	1	.	u
183	LG02	TCONS_00012042	XLOC_007592	16076895	16076560	336	0.3333	1	.	u
184	LG02	TCONS_00012043	XLOC_007593	16077451	16077149	303	0.3234	1	.	u
185	LG02	TCONS_00012044	XLOC_007594	16081356	16081055	302	0.4536	1	.	u
186	LG02	TCONS_00012045	XLOC_007595	16085697	16085450	248	0.3548	1	.	u
187	LG02	TCONS_00012047	XLOC_007597	16135245	16134982	264	0.3447	1	.	u
188	LG02	TCONS_00012048	XLOC_007598	16140347	16139891	457	0.3457	1	.	u
189	LG02	TCONS_00012049	XLOC_007599	16140753	16140409	345	0.3942	1	.	u
190	LG02	TCONS_00012050	XLOC_007600	16667189	16666847	343	0.3265	1	.	u
191	LG02	TCONS_00012053	XLOC_007603	17591832	17590831	1002	0.3403	1	.	u
192	LG02	TCONS_00012056	XLOC_007606	17960330	17959890	441	0.4286	1	.	u
193	LG02	TCONS_00012057	XLOC_007607	19121222	19120886	337	0.549	1	.	u
194	LG02	TCONS_00012060	XLOC_007610	19495015	19494401	615	0.3984	1	.	u
195	LG02	TCONS_00012061	XLOC_007611	20137875	20137457	419	0.3747	1	.	u
196	LG02	TCONS_00012064	XLOC_007614	21443494	21442467	1028	0.3531	1	.	u
197	LG02	TCONS_00012066	XLOC_007616	22520250	22519845	406	0.4236	1	.	u
198	LG02	TCONS_00012067	XLOC_007617	22878501	22878063	439	0.3827	1	.	u
199	LG02	TCONS_00012068	XLOC_007618	23828905	23828575	331	0.5317	1	.	u
200	LG02	TCONS_00012071	XLOC_007621	25751619	25751223	397	0.398	1	.	u
201	LG02	TCONS_00012072	XLOC_007622	25753026	25752311	716	0.3547	1	.	u
202	LG02	TCONS_00012073	XLOC_007623	25781316	25781078	239	0.4435	1	.	u
203	LG02	TCONS_00012075	XLOC_007625	26939106	26938570	537	0.3873	1	.	u
204	LG02	TCONS_00012076	XLOC_007626	27062828	27062486	343	0.4548	1	.	u
205	LG02	TCONS_00012077	XLOC_007627	27520738	27520036	703	0.357	1	.	u
206	LG02	TCONS_00012078	XLOC_007628	28038826	28038584	243	0.3416	1	.	u
207	LG02	TCONS_00012081	XLOC_007631	30087519	30086905	615	0.4098	1	.	u
208	LG02	TCONS_00012083	XLOC_007633	31083078	31082339	740	0.3676	1	.	u
209	LG02	TCONS_00012085	XLOC_007635	32068599	32067898	702	0.3718	1	.	u
210	LG02	TCONS_00012087	XLOC_007637	32554229	32552903	1327	0.3044	1	.	u
211	LG03	TCONS_00012116	XLOC_007653	149426	147823	518	0.5521	3	+	j
212	LG03	TCONS_00012115	XLOC_007653	149426	147823	555	0.5495	4	+	j
213	LG03	TCONS_00012500	XLOC_007884	2977795	2977168	526	0.4392	2	+	u
214	LG03	TCONS_00012685	XLOC_008000	4363385	4362467	400	0.38	2	+	j
215	LG03	TCONS_00012919	XLOC_008168	7695256	7694482	680	0.3912	2	+	u
216	LG03	TCONS_00012966	XLOC_008198	8428319	8428009	239	0.4519	2	+	u
217	LG03	TCONS_00013013	XLOC_008232	9913669	9908770	863	0.4739	4	+	j
218	LG03	TCONS_00013050	XLOC_008258	11008994	11005545	987	0.4073	2	+	x
219	LG03	TCONS_00013051	XLOC_008258	11009333	11005545	716	0.4567	3	+	x
220	LG03	TCONS_00013072	XLOC_008265	11616133	11610883	856	0.4533	2	+	j
221	LG03	TCONS_00013129	XLOC_008303	13289119	13287939	535	0.4037	2	+	u
222	LG03	TCONS_00013130	XLOC_008303	13289119	13288630	490	0.4184	1	+	u
223	LG03	TCONS_00013227	XLOC_008376	16979232	16978823	239	0.4059	3	+	j
224	LG03	TCONS_00013237	XLOC_008381	17199455	17196705	395	0.4051	5	+	j
225	LG03	TCONS_00013240	XLOC_008381	17204360	17203962	280	0.3571	2	+	u
226	LG03	TCONS_00013268	XLOC_008401	17745201	17744499	412	0.4175	2	+	u
227	LG03	TCONS_00013271	XLOC_008404	17822293	17821492	674	0.4228	2	+	x
228	LG03	TCONS_00013318	XLOC_008437	18701304	18699465	848	0.3998	3	+	u
229	LG03	TCONS_00013335	XLOC_008442	18853042	18850417	1003	0.4028	3	+	j
230	LG03	TCONS_00013360	XLOC_008460	19266445	19265407	509	0.4067	3	+	u
231	LG03	TCONS_00013617	XLOC_008624	21973071	21972058	707	0.3932	2	+	u
232	LG03	TCONS_00013831	XLOC_008757	23961974	23960782	738	0.4092	2	+	x
233	LG03	TCONS_00013885	XLOC_008785	24382018	24381348	461	0.4035	3	+	u
234	LG03	TCONS_00013937	XLOC_008818	24781384	24778422	1063	0.4534	5	+	j
235	LG03	TCONS_00013940	XLOC_008818	24781384	24778679	570	0.4526	5	+	j
236	LG03	TCONS_00013972	XLOC_008838	25010172	25009430	495	0.5051	2	+	x
237	LG03	TCONS_00013974	XLOC_008839	25016147	25015552	485	0.3959	2	+	o
238	LG03	TCONS_00014045	XLOC_008880	25585897	25584584	544	0.3621	2	+	u
239	LG03	TCONS_00014108	XLOC_008917	26016527	26015730	700	0.4543	2	+	u
240	LG03	TCONS_00014238	XLOC_008997	27164415	27163672	587	0.5247	2	+	j
241	LG03	TCONS_00014244	XLOC_009001	27239761	27235158	515	0.5223	4	+	j
242	LG03	TCONS_00014284	XLOC_009024	27484246	27483544	703	0.4026	1	+	u
243	LG03	TCONS_00014426	XLOC_009120	28774800	28774510	291	0.4227	1	+	x
244	LG03	TCONS_00014781	XLOC_009330	31426205	31425074	661	0.5658	3	+	j
245	LG03	TCONS_00014861	XLOC_009381	32039052	32036443	757	0.5073	3	+	j
246	LG03	TCONS_00015388	XLOC_009713	4553828	4552747	823	0.3961	3	-	j
247	LG03	TCONS_00015427	XLOC_009730	4761307	4760408	671	0.3279	2	-	u
248	LG03	TCONS_00015428	XLOC_009730	4761900	4760408	619	0.517	3	-	u
249	LG03	TCONS_00015505	XLOC_009782	5763155	5760594	554	0.435	3	-	x
250	LG03	TCONS_00015536	XLOC_009806	6201175	6200183	873	0.5189	2	-	u
251	LG03	TCONS_00015540	XLOC_009809	6231299	6230559	494	0.4008	4	-	u
252	LG03	TCONS_00015547	XLOC_009814	6272979	6271040	1159	0.428	3	-	u
253	LG03	TCONS_00015628	XLOC_009873	7471184	7469341	866	0.4873	2	-	u
254	LG03	TCONS_00015646	XLOC_009883	7661382	7658806	2496	0.3758	2	-	x
255	LG03	TCONS_00015701	XLOC_009912	8504131	8501838	867	0.4371	3	-	j
256	LG03	TCONS_00015702	XLOC_009912	8505943	8501838	1015	0.4542	4	-	j
257	LG03	TCONS_00015890	XLOC_010030	13207008	13205991	932	0.5494	2	-	j
258	LG03	TCONS_00015894	XLOC_010033	13326263	13323512	2674	0.4091	2	-	j
259	LG03	TCONS_00015906	XLOC_010038	13504677	13503325	535	0.4598	2	-	j
260	LG03	TCONS_00015957	XLOC_010069	14947166	14945423	1287	0.3994	3	-	u
261	LG03	TCONS_00016042	XLOC_010135	17604069	17601746	2222	0.351	2	-	j
262	LG03	TCONS_00016053	XLOC_010143	17751082	17747153	1053	0.3808	2	-	u
263	LG03	TCONS_00016075	XLOC_010160	18277179	18276308	744	0.4691	2	-	u
264	LG03	TCONS_00016097	XLOC_010175	18570153	18569237	563	0.3979	2	-	u
265	LG03	TCONS_00016156	XLOC_010210	19153332	19151577	1262	0.4144	3	-	u
266	LG03	TCONS_00016155	XLOC_010210	19153332	19151577	979	0.4392	4	-	u
267	LG03	TCONS_00016235	XLOC_010255	20349622	20348127	1496	0.389	1	-	x
268	LG03	TCONS_00016236	XLOC_010256	20356376	20355843	534	0.4176	1	-	x
269	LG03	TCONS_00016281	XLOC_010281	20781323	20779316	961	0.5609	5	-	u
270	LG03	TCONS_00016299	XLOC_010289	20979551	20979197	355	0.369	1	-	o
271	LG03	TCONS_00016337	XLOC_010310	21249377	21248092	1211	0.3906	2	-	u
272	LG03	TCONS_00016336	XLOC_010310	21249377	21248092	656	0.4131	3	-	u
273	LG03	TCONS_00016383	XLOC_010339	21693532	21692598	864	0.3924	2	-	x
274	LG03	TCONS_00016397	XLOC_010349	21843183	21840054	438	0.5	2	-	x
275	LG03	TCONS_00016495	XLOC_010412	22884270	22882276	412	0.5024	3	-	u
276	LG03	TCONS_00016624	XLOC_010485	23840359	23838237	1557	0.3462	2	-	u
277	LG03	TCONS_00016625	XLOC_010485	23840499	23838237	1803	0.3744	2	-	u
278	LG03	TCONS_00016634	XLOC_010491	23968383	23967745	563	0.3872	2	-	x
279	LG03	TCONS_00016796	XLOC_010598	25640119	25638000	1599	0.3959	3	-	u
280	LG03	TCONS_00016797	XLOC_010599	25646731	25641529	791	0.3869	2	-	x
281	LG03	TCONS_00016849	XLOC_010634	26062479	26061312	627	0.3764	3	-	j
282	LG03	TCONS_00016958	XLOC_010694	26786280	26783820	647	0.4946	5	-	x
283	LG03	TCONS_00016969	XLOC_010700	26856690	26856262	429	0.4079	1	-	u
284	LG03	TCONS_00017072	XLOC_010761	27620739	27619679	714	0.4538	3	-	u
285	LG03	TCONS_00017073	XLOC_010761	27620794	27619679	734	0.4632	3	-	u
286	LG03	TCONS_00017086	XLOC_010768	27665894	27664320	970	0.433	5	-	j
287	LG03	TCONS_00017319	XLOC_010916	29467099	29465460	1222	0.4051	2	-	x
288	LG03	TCONS_00017338	XLOC_010928	29658118	29656727	571	0.4518	2	-	x
289	LG03	TCONS_00017437	XLOC_010980	30309131	30307407	587	0.5196	4	-	u
290	LG03	TCONS_00017595	XLOC_011082	31546080	31544537	1231	0.4988	2	-	u
291	LG03	TCONS_00017645	XLOC_011119	31982019	31981081	670	0.4194	2	-	x
292	LG03	TCONS_00017694	XLOC_011141	49034	48569	466	0.5343	1	.	u
293	LG03	TCONS_00017695	XLOC_011142	56645	56254	392	0.4668	1	.	u
294	LG03	TCONS_00017696	XLOC_011143	382902	382528	375	0.4747	1	.	u
295	LG03	TCONS_00017697	XLOC_011144	686606	686077	530	0.5415	1	.	u
296	LG03	TCONS_00017698	XLOC_011145	1110677	1109957	721	0.4452	1	.	u
297	LG03	TCONS_00017702	XLOC_011149	2975209	2974462	748	0.4545	1	.	u
298	LG03	TCONS_00017703	XLOC_011150	3782659	3781774	886	0.4718	1	.	u
299	LG03	TCONS_00017706	XLOC_011153	4051210	4050453	758	0.4842	1	.	u
300	LG03	TCONS_00017707	XLOC_011154	4502040	4501562	479	0.3779	1	.	u
301	LG03	TCONS_00017708	XLOC_011155	4645851	4645606	246	0.3659	1	.	u
302	LG03	TCONS_00017709	XLOC_011156	5218298	5217924	375	0.4427	1	.	u
303	LG03	TCONS_00017710	XLOC_011157	5219177	5218831	347	0.4236	1	.	u
304	LG03	TCONS_00017714	XLOC_011161	6749974	6749318	657	0.411	1	.	u
305	LG03	TCONS_00017718	XLOC_011165	7189415	7188937	479	0.4196	1	.	u
306	LG03	TCONS_00017720	XLOC_011167	7980771	7980316	456	0.4539	1	.	u
307	LG03	TCONS_00017721	XLOC_011168	10444119	10443579	541	0.4177	1	.	u
308	LG03	TCONS_00017722	XLOC_011169	11006036	11005712	325	0.4031	1	.	u
309	LG03	TCONS_00017724	XLOC_011171	13001598	13000975	624	0.3958	1	.	u
310	LG03	TCONS_00017725	XLOC_011172	13435246	13434748	499	0.513	1	.	u
311	LG03	TCONS_00017726	XLOC_011173	13436711	13435710	1002	0.4721	1	.	u
312	LG03	TCONS_00017727	XLOC_011174	13493423	13492843	581	0.4802	1	.	u
313	LG03	TCONS_00017734	XLOC_011181	15677069	15676408	662	0.4849	1	.	u
314	LG03	TCONS_00017735	XLOC_011182	15707328	15705343	1986	0.4733	1	.	u
315	LG03	TCONS_00017736	XLOC_011183	15707971	15707386	586	0.3601	1	.	u
316	LG03	TCONS_00017738	XLOC_011185	16976119	16975434	686	0.5117	1	.	u
317	LG03	TCONS_00017741	XLOC_011188	16999722	16999465	258	0.4612	1	.	u
318	LG03	TCONS_00017743	XLOC_011190	17190856	17189686	1171	0.3809	1	.	u
319	LG03	TCONS_00017744	XLOC_011191	18171328	18171119	210	0.3857	1	.	u
320	LG03	TCONS_00017746	XLOC_011193	18463642	18463382	261	0.4253	1	.	u
321	LG03	TCONS_00017747	XLOC_011194	18916609	18916261	349	0.3582	1	.	u
322	LG03	TCONS_00017748	XLOC_011195	18949867	18948430	1438	0.3095	1	.	u
323	LG03	TCONS_00017749	XLOC_011196	18951187	18950049	1139	0.3406	1	.	u
324	LG03	TCONS_00017752	XLOC_011199	19195026	19194549	478	0.5293	1	.	u
325	LG03	TCONS_00017754	XLOC_011201	20164969	20164438	532	0.3759	1	.	u
326	LG03	TCONS_00017755	XLOC_011202	20701276	20700670	607	0.3031	1	.	u
327	LG03	TCONS_00017763	XLOC_011210	23862820	23862241	580	0.35	1	.	u
328	LG03	TCONS_00017768	XLOC_011215	24373348	24373047	302	0.3113	1	.	u
329	LG03	TCONS_00017771	XLOC_011218	24379670	24379411	260	0.4	1	.	u
330	LG03	TCONS_00017772	XLOC_011219	24380205	24379892	314	0.4236	1	.	u
331	LG03	TCONS_00017773	XLOC_011220	24380689	24380423	267	0.4007	1	.	u
332	LG03	TCONS_00017774	XLOC_011221	24478131	24476905	1227	0.4686	1	.	u
333	LG03	TCONS_00017787	XLOC_011234	26249257	26248871	387	0.3488	1	.	i
334	LG03	TCONS_00017788	XLOC_011235	27470551	27469373	1179	0.4538	1	.	u
335	LG03	TCONS_00017789	XLOC_011236	27473023	27471740	1284	0.4042	1	.	u
336	LG03	TCONS_00017791	XLOC_011238	27516024	27515720	305	0.4393	1	.	u
337	LG03	TCONS_00017794	XLOC_011241	28443526	28443102	425	0.4471	1	.	u
338	LG03	TCONS_00017795	XLOC_011242	29803841	29803467	375	0.488	1	.	u
339	LG03	TCONS_00017800	XLOC_011247	31952226	31951967	260	0.4231	1	.	u
340	LG03	TCONS_00017802	XLOC_011249	32171901	32171192	710	0.3901	1	.	i
341	LG04	TCONS_00017839	XLOC_011270	332619	330105	1900	0.39	2	+	x
342	LG04	TCONS_00018218	XLOC_011485	2998190	2997443	528	0.3883	2	+	u
343	LG04	TCONS_00018263	XLOC_011508	3281690	3280912	642	0.5327	2	+	o
344	LG04	TCONS_00018335	XLOC_011554	4015774	4009996	717	0.5188	3	+	u
345	LG04	TCONS_00018398	XLOC_011592	4509299	4507969	300	0.4767	4	+	u
346	LG04	TCONS_00018535	XLOC_011672	5756826	5756438	309	0.4628	2	+	u
347	LG04	TCONS_00018782	XLOC_011826	8022497	8021350	491	0.4155	3	+	u
348	LG04	TCONS_00018908	XLOC_011913	9837664	9837043	252	0.4841	4	+	u
349	LG04	TCONS_00018983	XLOC_011964	12045106	12044672	231	0.4632	2	+	u
350	LG04	TCONS_00019019	XLOC_011989	13627240	13625580	369	0.458	4	+	u
351	LG04	TCONS_00019048	XLOC_012005	15092838	15091780	246	0.3902	3	+	u
352	LG04	TCONS_00019051	XLOC_012008	15112207	15111868	208	0.3413	2	+	u
353	LG04	TCONS_00019054	XLOC_012011	15176599	15175294	362	0.4227	4	+	u
354	LG04	TCONS_00019146	XLOC_012080	18717032	18715223	1423	0.3992	2	+	u
355	LG04	TCONS_00019145	XLOC_012080	18717032	18715223	1124	0.4146	2	+	u
356	LG04	TCONS_00019275	XLOC_012175	21788273	21787341	813	0.4231	2	+	u
357	LG04	TCONS_00019276	XLOC_012175	21788654	21787343	307	0.4267	2	+	u
358	LG04	TCONS_00019278	XLOC_012176	21789976	21788769	563	0.3517	2	+	u
359	LG04	TCONS_00019277	XLOC_012176	21789976	21788769	560	0.35	2	+	u
360	LG04	TCONS_00019437	XLOC_012279	23651203	23649747	1276	0.355	2	+	x
361	LG04	TCONS_00019528	XLOC_012336	24640494	24639571	378	0.5238	4	+	u
362	LG04	TCONS_00019843	XLOC_012524	27341503	27340324	698	0.4011	2	+	j
363	LG04	TCONS_00019905	XLOC_012558	27780229	27779798	432	0.3611	1	+	u
364	LG04	TCONS_00020079	XLOC_012661	29198228	29196528	1701	0.3951	1	+	u
365	LG04	TCONS_00020078	XLOC_012661	29198228	29196528	1173	0.4015	2	+	u
366	LG04	TCONS_00020113	XLOC_012687	29530622	29528802	484	0.5723	3	+	x
367	LG04	TCONS_00020114	XLOC_012687	29530622	29528893	435	0.5011	4	+	x
368	LG04	TCONS_00020406	XLOC_012868	31752302	31751342	802	0.4601	2	+	u
369	LG04	TCONS_00020427	XLOC_012881	31839703	31835843	698	0.4585	4	+	u
370	LG04	TCONS_00020534	XLOC_012942	547913	546576	937	0.4354	5	-	j
371	LG04	TCONS_00020646	XLOC_013001	1337991	1336858	626	0.4105	2	-	j
372	LG04	TCONS_00020650	XLOC_013003	1359174	1358379	796	0.441	1	-	u
373	LG04	TCONS_00020653	XLOC_013006	1382143	1380264	1816	0.4042	2	-	x
374	LG04	TCONS_00020834	XLOC_013106	2743373	2742447	852	0.3815	2	-	x
375	LG04	TCONS_00020865	XLOC_013123	2934180	2933723	388	0.518	2	-	o
376	LG04	TCONS_00021013	XLOC_013221	4384830	4384303	421	0.5914	2	-	j
377	LG04	TCONS_00021115	XLOC_013288	5504490	5504027	362	0.6077	2	-	x
378	LG04	TCONS_00021142	XLOC_013305	5756850	5755837	1014	0.4014	1	-	u
379	LG04	TCONS_00021152	XLOC_013310	5875568	5874879	597	0.3501	2	-	u
380	LG04	TCONS_00021163	XLOC_013319	6061014	6060180	710	0.3775	2	-	u
381	LG04	TCONS_00021164	XLOC_013319	6061957	6060180	544	0.432	3	-	x
382	LG04	TCONS_00021441	XLOC_013505	9514472	9513932	460	0.3891	2	-	u
383	LG04	TCONS_00021610	XLOC_013627	15874208	15873856	353	0.4561	1	-	u
384	LG04	TCONS_00021647	XLOC_013653	16873110	16872231	779	0.4544	2	-	u
385	LG04	TCONS_00021650	XLOC_013656	16897222	16895900	647	0.4127	2	-	j
386	LG04	TCONS_00021689	XLOC_013673	17751917	17749698	923	0.4605	4	-	j
387	LG04	TCONS_00021687	XLOC_013673	17751917	17749698	670	0.4254	4	-	j
388	LG04	TCONS_00021775	XLOC_013726	19653971	19653534	341	0.4194	2	-	u
389	LG04	TCONS_00021794	XLOC_013740	20059115	20058784	224	0.4107	2	-	u
390	LG04	TCONS_00021837	XLOC_013762	20634669	20633217	440	0.4545	2	-	u
391	LG04	TCONS_00021838	XLOC_013762	20634669	20633404	1266	0.391	1	-	u
392	LG04	TCONS_00021945	XLOC_013838	22456600	22455396	1120	0.3875	2	-	u
393	LG04	TCONS_00022011	XLOC_013886	23610226	23609561	443	0.4086	2	-	x
394	LG04	TCONS_00022014	XLOC_013888	23643218	23640168	473	0.5751	4	-	j
395	LG04	TCONS_00022190	XLOC_013987	25643327	25641358	254	0.3819	3	-	u
396	LG04	TCONS_00022207	XLOC_013998	25771466	25771180	287	0.439	1	-	x
397	LG04	TCONS_00022501	XLOC_014166	27863938	27860299	1220	0.4574	4	-	j
398	LG04	TCONS_00022513	XLOC_014170	27975275	27972301	641	0.4228	5	-	j
399	LG04	TCONS_00022514	XLOC_014170	27975283	27972301	770	0.4195	6	-	j
400	LG04	TCONS_00022786	XLOC_014346	29934529	29933555	682	0.4457	3	-	x
401	LG04	TCONS_00022815	XLOC_014368	30295432	30292382	1026	0.4483	2	-	u
402	LG04	TCONS_00023046	XLOC_014508	828138	826916	1223	0.3598	1	.	u
403	LG04	TCONS_00023048	XLOC_014510	925125	924906	220	0.3045	1	.	u
404	LG04	TCONS_00023049	XLOC_014511	1440336	1439592	745	0.4389	1	.	u
405	LG04	TCONS_00023050	XLOC_014512	1905437	1904555	883	0.4236	1	.	u
406	LG04	TCONS_00023051	XLOC_014513	2114628	2113950	679	0.3638	1	.	u
407	LG04	TCONS_00023052	XLOC_014514	2195957	2195454	504	0.4246	1	.	u
408	LG04	TCONS_00023053	XLOC_014515	2740798	2740542	257	0.3424	1	.	u
409	LG04	TCONS_00023054	XLOC_014516	3347174	3346861	314	0.4108	1	.	u
410	LG04	TCONS_00023056	XLOC_014518	3991425	3991204	222	0.5991	1	.	u
411	LG04	TCONS_00023059	XLOC_014521	4760481	4760039	443	0.3679	1	.	u
412	LG04	TCONS_00023063	XLOC_014525	9491593	9491204	390	0.3513	1	.	u
413	LG04	TCONS_00023064	XLOC_014526	9716439	9716212	228	0.6272	1	.	u
414	LG04	TCONS_00023066	XLOC_014528	10567185	10566827	359	0.3593	1	.	u
415	LG04	TCONS_00023067	XLOC_014529	11061338	11060671	668	0.3443	1	.	u
416	LG04	TCONS_00023069	XLOC_014531	13451618	13451272	347	0.5274	1	.	u
417	LG04	TCONS_00023072	XLOC_014534	14904016	14903758	259	0.4363	1	.	u
418	LG04	TCONS_00023073	XLOC_014535	15091681	15091457	225	0.3511	1	.	u
419	LG04	TCONS_00023074	XLOC_014536	15187220	15186888	333	0.3363	1	.	u
420	LG04	TCONS_00023082	XLOC_014544	19645165	19644724	442	0.3733	1	.	u
421	LG04	TCONS_00023083	XLOC_014545	20396238	20395537	702	0.3262	1	.	u
422	LG04	TCONS_00023086	XLOC_014548	25247173	25246683	491	0.3951	1	.	u
423	LG04	TCONS_00023087	XLOC_014549	25616232	25615508	725	0.3862	1	.	u
424	LG04	TCONS_00023088	XLOC_014550	25837736	25837475	262	0.5534	1	.	u
425	LG04	TCONS_00023089	XLOC_014551	26989006	26988623	384	0.4505	1	.	u
426	LG04	TCONS_00023091	XLOC_014553	29552871	29552650	222	0.473	1	.	u
427	LG04	TCONS_00023094	XLOC_014556	30088968	30088767	202	0.401	1	.	u
428	LG04	TCONS_00023097	XLOC_014559	31856312	31855905	408	0.4191	1	.	u
429	LG04	TCONS_00023098	XLOC_014560	32151287	32150900	388	0.4562	1	.	u
430	LG05	TCONS_00023100	XLOC_014561	632	350	208	0.601	2	+	o
431	LG05	TCONS_00023183	XLOC_014596	484242	483789	340	0.4353	2	+	j
432	LG05	TCONS_00023319	XLOC_014676	1568272	1566966	301	0.505	4	+	u
433	LG05	TCONS_00023369	XLOC_014700	1844403	1843675	365	0.4027	2	+	u
434	LG05	TCONS_00023390	XLOC_014716	2065386	2064459	846	0.4291	2	+	x
435	LG05	TCONS_00023476	XLOC_014762	2832354	2829372	861	0.5319	6	+	j
436	LG05	TCONS_00023496	XLOC_014774	3013720	3011551	727	0.414	2	+	u
437	LG05	TCONS_00023538	XLOC_014802	3341819	3340898	811	0.4908	2	+	u
438	LG05	TCONS_00023589	XLOC_014841	3860735	3859573	611	0.3764	2	+	u
439	LG05	TCONS_00023739	XLOC_014947	5820187	5817050	1048	0.4323	5	+	u
440	LG05	TCONS_00023777	XLOC_014979	6389073	6388640	277	0.5199	2	+	j
441	LG05	TCONS_00023899	XLOC_015062	8960303	8959705	494	0.3907	2	+	u
442	LG05	TCONS_00024003	XLOC_015132	11356267	11353722	1099	0.455	5	+	j
443	LG05	TCONS_00024044	XLOC_015157	11964295	11963078	754	0.4416	4	+	j
444	LG05	TCONS_00024070	XLOC_015177	12661541	12660955	427	0.5293	2	+	o
445	LG05	TCONS_00024069	XLOC_015176	12661930	12660458	492	0.6098	2	+	o
446	LG05	TCONS_00024080	XLOC_015182	12927261	12925667	1207	0.3157	2	+	u
447	LG05	TCONS_00024114	XLOC_015207	15274798	15271188	1350	0.4689	5	+	o
448	LG05	TCONS_00024158	XLOC_015240	16663212	16662027	1080	0.3833	2	+	u
449	LG05	TCONS_00024159	XLOC_015240	16663828	16662027	865	0.3908	2	+	u
450	LG05	TCONS_00024170	XLOC_015245	16754143	16746938	645	0.4651	3	+	u
451	LG05	TCONS_00024179	XLOC_015250	16851192	16850066	527	0.425	2	+	u
452	LG05	TCONS_00024213	XLOC_015273	17618496	17616834	365	0.4932	4	+	u
453	LG05	TCONS_00024214	XLOC_015273	17618496	17616837	322	0.5062	4	+	u
454	LG05	TCONS_00024299	XLOC_015329	19004010	19002570	966	0.3954	2	+	j
455	LG05	TCONS_00024300	XLOC_015329	19004010	19003341	516	0.3953	2	+	j
456	LG05	TCONS_00024346	XLOC_015359	19504940	19503771	944	0.4131	2	+	j
457	LG05	TCONS_00024345	XLOC_015359	19504940	19503771	819	0.4359	3	+	j
458	LG05	TCONS_00024552	XLOC_015494	21942035	21939800	1626	0.4004	2	+	x
459	LG05	TCONS_00024618	XLOC_015536	22713635	22712571	904	0.385	2	+	o
460	LG05	TCONS_00024657	XLOC_015567	23343107	23342039	293	0.3959	2	+	x
461	LG05	TCONS_00024868	XLOC_015696	25328165	25327075	205	0.4585	3	+	u
462	LG05	TCONS_00024935	XLOC_015744	25837852	25837119	734	0.3815	1	+	u
463	LG05	TCONS_00024947	XLOC_015751	25927873	25925385	814	0.4435	4	+	j
464	LG05	TCONS_00025481	XLOC_016080	30221299	30216427	545	0.4697	3	+	j
465	LG05	TCONS_00025749	XLOC_016241	341298	340265	647	0.4096	2	-	u
466	LG05	TCONS_00025750	XLOC_016242	342942	341653	404	0.4629	4	-	u
467	LG05	TCONS_00025882	XLOC_016314	1314941	1313751	897	0.3857	3	-	j
468	LG05	TCONS_00026274	XLOC_016566	5078171	5077365	479	0.4927	2	-	u
469	LG05	TCONS_00026330	XLOC_016609	5952664	5951791	520	0.4808	3	-	x
470	LG05	TCONS_00026334	XLOC_016613	5997200	5990148	790	0.4759	5	-	u
471	LG05	TCONS_00026335	XLOC_016613	5997200	5995218	920	0.4283	2	-	u
472	LG05	TCONS_00026353	XLOC_016625	6273662	6272224	617	0.4052	2	-	u
473	LG05	TCONS_00026358	XLOC_016629	6389182	6388768	219	0.5342	2	-	x
474	LG05	TCONS_00026362	XLOC_016633	6543598	6542960	280	0.4964	2	-	j
475	LG05	TCONS_00026498	XLOC_016739	9693255	9692509	497	0.4406	2	-	u
476	LG05	TCONS_00026499	XLOC_016739	9697558	9692509	603	0.5274	2	-	u
477	LG05	TCONS_00026554	XLOC_016773	10994754	10992769	1394	0.4448	3	-	x
478	LG05	TCONS_00026571	XLOC_016785	11186101	11185173	929	0.3283	1	-	u
479	LG05	TCONS_00026615	XLOC_016815	12261625	12261344	282	0.3723	1	-	o
480	LG05	TCONS_00026629	XLOC_016823	12372255	12370618	1431	0.4521	3	-	u
481	LG05	TCONS_00026635	XLOC_016825	12487470	12485966	1059	0.3503	2	-	u
482	LG05	TCONS_00026749	XLOC_016909	17123426	17119244	1040	0.4096	5	-	j
483	LG05	TCONS_00026757	XLOC_016914	17247143	17246279	865	0.4231	1	-	u
484	LG05	TCONS_00026758	XLOC_016914	17250260	17246279	776	0.5412	3	-	j
485	LG05	TCONS_00026759	XLOC_016914	17250260	17247985	943	0.491	3	-	j
486	LG05	TCONS_00026993	XLOC_017063	20754202	20753607	257	0.4008	2	-	j
487	LG05	TCONS_00027009	XLOC_017073	20920981	20919200	929	0.3832	2	-	o
488	LG05	TCONS_00027096	XLOC_017125	21952256	21951781	360	0.4722	2	-	u
489	LG05	TCONS_00027239	XLOC_017217	23555735	23552709	748	0.4826	3	-	j
490	LG05	TCONS_00027369	XLOC_017299	24695799	24695377	423	0.383	1	-	o
491	LG05	TCONS_00027580	XLOC_017441	26883206	26882177	773	0.3803	2	-	u
492	LG05	TCONS_00027711	XLOC_017531	28037881	28036954	847	0.392	2	-	j
493	LG05	TCONS_00028034	XLOC_017734	30703201	30697657	694	0.5202	4	-	j
494	LG05	TCONS_00028090	XLOC_017772	31156084	31155665	323	0.4303	2	-	u
495	LG05	TCONS_00028223	XLOC_017840	31874931	31872263	2303	0.4242	3	-	u
496	LG05	TCONS_00028241	XLOC_017848	75500	75239	262	0.4351	1	.	u
497	LG05	TCONS_00028243	XLOC_017850	713323	713109	215	0.6605	1	.	u
498	LG05	TCONS_00028244	XLOC_017851	1164572	1163539	1034	0.3472	1	.	u
499	LG05	TCONS_00028245	XLOC_017852	1166916	1166490	427	0.4286	1	.	u
500	LG05	TCONS_00028250	XLOC_017857	1803728	1803341	388	0.4046	1	.	u
501	LG05	TCONS_00028253	XLOC_017860	2304073	2303591	483	0.4286	1	.	u
502	LG05	TCONS_00028255	XLOC_017862	2577941	2577268	674	0.4955	1	.	u
503	LG05	TCONS_00028257	XLOC_017864	2691935	2690887	1049	0.4109	1	.	u
504	LG05	TCONS_00028262	XLOC_017869	3261623	3261172	452	0.6881	1	.	u
505	LG05	TCONS_00028264	XLOC_017871	4345311	4344983	329	0.5319	1	.	u
506	LG05	TCONS_00028266	XLOC_017873	6721178	6720666	513	0.3879	1	.	u
507	LG05	TCONS_00028268	XLOC_017875	6721722	6721501	222	0.3784	1	.	u
508	LG05	TCONS_00028269	XLOC_017876	7102659	7101386	1274	0.3995	1	.	u
509	LG05	TCONS_00028271	XLOC_017878	7746234	7745649	586	0.401	1	.	u
510	LG05	TCONS_00028272	XLOC_017879	7918793	7918471	323	0.3313	1	.	u
511	LG05	TCONS_00028277	XLOC_017884	8300695	8299980	716	0.4581	1	.	u
512	LG05	TCONS_00028279	XLOC_017886	9697209	9696180	1030	0.3767	1	.	u
513	LG05	TCONS_00028281	XLOC_017888	10874156	10873896	261	0.3602	1	.	u
514	LG05	TCONS_00028283	XLOC_017890	11728585	11728370	216	0.463	1	.	u
515	LG05	TCONS_00028285	XLOC_017892	11730411	11729971	441	0.4308	1	.	u
516	LG05	TCONS_00028286	XLOC_017893	12030104	12029845	260	0.4269	1	.	u
517	LG05	TCONS_00028288	XLOC_017895	12469248	12468947	302	0.351	1	.	u
518	LG05	TCONS_00028293	XLOC_017900	16447152	16445591	1562	0.3598	1	.	u
519	LG05	TCONS_00028294	XLOC_017901	16448916	16447258	1659	0.3912	1	.	u
520	LG05	TCONS_00028295	XLOC_017902	16451080	16449679	1402	0.4287	1	.	u
521	LG05	TCONS_00028299	XLOC_017906	17620002	17618924	1079	0.3624	1	.	u
522	LG05	TCONS_00028300	XLOC_017907	17638858	17638447	412	0.5267	1	.	u
523	LG05	TCONS_00028302	XLOC_017909	19503590	19503048	543	0.3628	1	.	u
524	LG05	TCONS_00028304	XLOC_017911	20130671	20130301	371	0.3073	1	.	u
525	LG05	TCONS_00028307	XLOC_017914	22504154	22503652	503	0.3797	1	.	u
526	LG05	TCONS_00028308	XLOC_017915	22504540	22504267	274	0.3321	1	.	u
527	LG05	TCONS_00028309	XLOC_017916	22505408	22504648	761	0.3706	1	.	u
528	LG05	TCONS_00028318	XLOC_017925	25328977	25328321	657	0.5571	1	.	u
529	LG05	TCONS_00028329	XLOC_017936	27184219	27183634	586	0.4471	1	.	u
530	LG05	TCONS_00028331	XLOC_017938	29176580	29175709	872	0.3819	1	.	u
531	LG06	TCONS_00028349	XLOC_017949	210610	209607	891	0.4276	2	+	j
532	LG06	TCONS_00028621	XLOC_018108	2210328	2208817	683	0.4876	4	+	j
533	LG06	TCONS_00028911	XLOC_018289	4473113	4470840	406	0.3867	2	+	u
534	LG06	TCONS_00029004	XLOC_018350	5371140	5369792	1032	0.3566	2	+	j
535	LG06	TCONS_00029146	XLOC_018439	6909044	6906871	699	0.4521	3	+	x
536	LG06	TCONS_00029147	XLOC_018439	6909044	6906913	627	0.4386	3	+	x
537	LG06	TCONS_00029170	XLOC_018452	7072720	7072249	382	0.4084	2	+	u
538	LG06	TCONS_00029204	XLOC_018472	7567141	7566306	430	0.5628	5	+	j
539	LG06	TCONS_00029292	XLOC_018531	8776035	8775394	551	0.3757	2	+	u
540	LG06	TCONS_00029321	XLOC_018552	9263445	9258698	2507	0.4196	2	+	u
541	LG06	TCONS_00029397	XLOC_018606	10508332	10507059	814	0.4251	3	+	x
542	LG06	TCONS_00029398	XLOC_018607	10511707	10510511	952	0.3971	3	+	u
543	LG06	TCONS_00029419	XLOC_018627	11228518	11227656	477	0.3522	2	+	u
544	LG06	TCONS_00029446	XLOC_018643	11749600	11749363	238	0.3992	1	+	u
545	LG06	TCONS_00029488	XLOC_018680	16373475	16372551	810	0.3593	2	+	u
546	LG06	TCONS_00029993	XLOC_019011	24299256	24298450	766	0.517	2	+	j
547	LG06	TCONS_00030246	XLOC_019165	26290577	26290248	242	0.5041	2	+	j
548	LG06	TCONS_00030303	XLOC_019200	26636813	26636055	384	0.4896	2	+	o
549	LG06	TCONS_00030423	XLOC_019275	27724009	27722197	559	0.4043	4	+	j
550	LG06	TCONS_00030466	XLOC_019303	28081571	28080230	881	0.4449	2	+	x
551	LG06	TCONS_00030533	XLOC_019349	28752211	28751280	854	0.5621	2	+	x
552	LG06	TCONS_00030562	XLOC_019365	28916846	28916121	551	0.3866	2	+	u
553	LG06	TCONS_00030683	XLOC_019440	29842791	29840757	904	0.3662	3	+	u
554	LG06	TCONS_00030813	XLOC_019510	30775342	30772736	2160	0.4292	2	+	x
555	LG06	TCONS_00031248	XLOC_019743	2560274	2558933	487	0.4641	2	-	j
556	LG06	TCONS_00031295	XLOC_019769	2838866	2838518	250	0.648	2	-	x
557	LG06	TCONS_00031393	XLOC_019829	3582913	3581120	569	0.5589	4	-	j
558	LG06	TCONS_00031392	XLOC_019829	3582913	3581120	497	0.5795	3	-	j
559	LG06	TCONS_00031391	XLOC_019829	3582913	3581120	580	0.581	3	-	j
560	LG06	TCONS_00031619	XLOC_019959	5548679	5548105	497	0.4185	2	-	u
561	LG06	TCONS_00031804	XLOC_020092	7790700	7789628	426	0.3826	2	-	j
562	LG06	TCONS_00031902	XLOC_020157	9321805	9319425	510	0.4608	2	-	o
563	LG06	TCONS_00031907	XLOC_020160	9385804	9384861	457	0.4354	4	-	x
564	LG06	TCONS_00031952	XLOC_020193	10143294	10140947	623	0.4976	4	-	j
565	LG06	TCONS_00031959	XLOC_020196	10212433	10208719	790	0.4595	4	-	j
566	LG06	TCONS_00031958	XLOC_020196	10212433	10208719	802	0.4601	4	-	j
567	LG06	TCONS_00032021	XLOC_020250	14543417	14542037	547	0.4168	4	-	j
568	LG06	TCONS_00032041	XLOC_020267	16373475	16372551	822	0.3601	2	-	u
569	LG06	TCONS_00032146	XLOC_020350	18697136	18694583	707	0.4158	3	-	x
570	LG06	TCONS_00032178	XLOC_020368	19102408	19101400	843	0.4093	3	-	j
571	LG06	TCONS_00032644	XLOC_020674	24672743	24671913	694	0.4049	2	-	j
572	LG06	TCONS_00032809	XLOC_020777	25945580	25944537	765	0.4588	4	-	u
573	LG06	TCONS_00032827	XLOC_020793	26149264	26147976	418	0.3995	2	-	u
574	LG06	TCONS_00032866	XLOC_020819	26465621	26464308	913	0.4239	4	-	u
575	LG06	TCONS_00032943	XLOC_020872	27168311	27166611	654	0.3578	2	-	o
576	LG06	TCONS_00032971	XLOC_020889	27445483	27443524	1304	0.3735	4	-	j
577	LG06	TCONS_00033000	XLOC_020898	27551585	27550681	818	0.4853	2	-	x
578	LG06	TCONS_00033065	XLOC_020939	28071746	28070772	589	0.5416	2	-	u
579	LG06	TCONS_00033138	XLOC_020988	28783321	28782915	233	0.5107	2	-	u
580	LG06	TCONS_00033185	XLOC_021016	29170940	29170061	602	0.5183	2	-	j
581	LG06	TCONS_00033325	XLOC_021096	30165969	30165235	515	0.4466	3	-	u
582	LG06	TCONS_00033361	XLOC_021119	30511949	30511592	271	0.3616	2	-	u
583	LG06	TCONS_00033410	XLOC_021150	30838601	30837371	1034	0.4565	2	-	u
584	LG06	TCONS_00033469	XLOC_021176	1555846	1555534	313	0.4281	1	.	u
585	LG06	TCONS_00033470	XLOC_021177	1581972	1581559	414	0.4034	1	.	u
586	LG06	TCONS_00033471	XLOC_021178	1582676	1582260	417	0.5372	1	.	u
587	LG06	TCONS_00033475	XLOC_021182	3005497	3005040	458	0.6266	1	.	u
588	LG06	TCONS_00033477	XLOC_021184	3450538	3450046	493	0.4077	1	.	u
589	LG06	TCONS_00033480	XLOC_021187	6409425	6409016	410	0.3927	1	.	u
590	LG06	TCONS_00033487	XLOC_021194	9011582	9011158	425	0.4353	1	.	u
591	LG06	TCONS_00033488	XLOC_021195	9264616	9263570	1047	0.4479	1	.	u
592	LG06	TCONS_00033489	XLOC_021196	9265651	9264715	937	0.4258	1	.	u
593	LG06	TCONS_00033491	XLOC_021198	10038871	10038481	391	0.4885	1	.	u
594	LG06	TCONS_00033492	XLOC_021199	10510455	10508384	2072	0.3398	1	.	u
595	LG06	TCONS_00033493	XLOC_021200	11323163	11322729	435	0.423	1	.	u
596	LG06	TCONS_00033494	XLOC_021201	11323935	11323569	367	0.3978	1	.	u
597	LG06	TCONS_00033497	XLOC_021204	12404317	12403958	360	0.5111	1	.	u
598	LG06	TCONS_00033500	XLOC_021207	16365135	16364935	201	0.3184	1	.	u
599	LG06	TCONS_00033501	XLOC_021208	16372306	16372045	262	0.4084	1	.	u
600	LG06	TCONS_00033504	XLOC_021211	18196820	18196258	563	0.476	1	.	u
601	LG06	TCONS_00033505	XLOC_021212	18668687	18668353	335	0.5194	1	.	u
602	LG06	TCONS_00033508	XLOC_021215	19924322	19923193	1130	0.3867	1	.	u
603	LG06	TCONS_00033513	XLOC_021220	21125860	21125450	411	0.3869	1	.	u
604	LG06	TCONS_00033514	XLOC_021221	21391169	21390813	357	0.4006	1	.	u
605	LG06	TCONS_00033515	XLOC_021222	21505163	21504511	653	0.3783	1	.	u
606	LG06	TCONS_00033516	XLOC_021223	21507043	21506704	340	0.4882	1	.	u
607	LG06	TCONS_00033517	XLOC_021224	21687059	21686536	524	0.5363	1	.	u
608	LG06	TCONS_00033518	XLOC_021225	21695170	21694390	781	0.3982	1	.	u
609	LG06	TCONS_00033519	XLOC_021226	21860500	21860100	401	0.4065	1	.	u
610	LG06	TCONS_00033520	XLOC_021227	22465773	22465459	315	0.346	1	.	u
611	LG06	TCONS_00033526	XLOC_021233	24569074	24568189	886	0.4278	1	.	u
612	LG06	TCONS_00033528	XLOC_021235	26487498	26487238	261	0.3755	1	.	u
613	LG06	TCONS_00033529	XLOC_021236	26501896	26501619	278	0.3813	1	.	u
614	LG06	TCONS_00033530	XLOC_021237	26731727	26731443	285	0.607	1	.	u
615	LG06	TCONS_00033531	XLOC_021238	27385168	27384482	687	0.3726	1	.	i
616	LG06	TCONS_00033533	XLOC_021240	27709284	27707906	1379	0.4764	1	.	u
617	LG06	TCONS_00033534	XLOC_021241	27917364	27916593	772	0.4171	1	.	u
618	LG06	TCONS_00033536	XLOC_021243	29171361	29171090	272	0.4154	1	.	u
619	LG06	TCONS_00033537	XLOC_021244	29172320	29171718	603	0.3499	1	.	u
620	LG07	TCONS_00033594	XLOC_021272	327108	326100	469	0.4072	2	+	j
621	LG07	TCONS_00033612	XLOC_021279	387980	386855	806	0.4007	4	+	j
622	LG07	TCONS_00033649	XLOC_021299	606572	605403	573	0.4433	3	+	j
623	LG07	TCONS_00033760	XLOC_021358	1329436	1327981	746	0.3995	2	+	j
624	LG07	TCONS_00033891	XLOC_021435	2249443	2247560	463	0.473	2	+	j
625	LG07	TCONS_00033923	XLOC_021448	2482190	2480623	764	0.5157	2	+	u
626	LG07	TCONS_00033942	XLOC_021460	2589607	2588651	882	0.4274	2	+	j
627	LG07	TCONS_00034056	XLOC_021528	3622075	3621392	593	0.3862	2	+	x
628	LG07	TCONS_00034160	XLOC_021592	4620345	4619214	240	0.4208	2	+	j
629	LG07	TCONS_00034409	XLOC_021763	7014873	7012737	1239	0.3761	2	+	o
630	LG07	TCONS_00034509	XLOC_021826	7966310	7964172	548	0.4617	3	+	j
631	LG07	TCONS_00034541	XLOC_021850	8398266	8395930	863	0.4751	3	+	j
632	LG07	TCONS_00034539	XLOC_021850	8398266	8395930	944	0.4756	4	+	j
633	LG07	TCONS_00034542	XLOC_021850	8397138	8395974	356	0.5084	3	+	j
634	LG07	TCONS_00034543	XLOC_021850	8397138	8396420	354	0.4633	3	+	j
635	LG07	TCONS_00034595	XLOC_021882	9031808	9031010	523	0.3652	3	+	u
636	LG07	TCONS_00034600	XLOC_021886	9096804	9095135	1235	0.4567	2	+	o
637	LG07	TCONS_00034601	XLOC_021886	9096804	9095321	332	0.5723	3	+	o
638	LG07	TCONS_00034613	XLOC_021893	9236969	9235696	481	0.4075	3	+	u
639	LG07	TCONS_00034668	XLOC_021920	9800980	9796363	1086	0.4355	4	+	u
640	LG07	TCONS_00034669	XLOC_021920	9797649	9796474	966	0.4689	2	+	u
641	LG07	TCONS_00034764	XLOC_021972	10978046	10975352	649	0.4006	2	+	j
642	LG07	TCONS_00034804	XLOC_021996	11413118	11412711	408	0.3676	1	+	u
643	LG07	TCONS_00035021	XLOC_022153	16615460	16614290	518	0.4961	2	+	o
644	LG07	TCONS_00035027	XLOC_022158	16812904	16811583	589	0.3701	3	+	u
645	LG07	TCONS_00035028	XLOC_022158	16818141	16811583	533	0.4128	7	+	u
646	LG07	TCONS_00035215	XLOC_022286	21353856	21352624	714	0.5224	2	+	u
647	LG07	TCONS_00035259	XLOC_022320	22731741	22730620	1002	0.3593	2	+	u
648	LG07	TCONS_00035298	XLOC_022353	23786694	23786136	417	0.3957	2	+	u
649	LG07	TCONS_00035300	XLOC_022354	23820599	23818967	373	0.5201	4	+	j
650	LG07	TCONS_00035426	XLOC_022431	25418159	25416207	507	0.4221	3	+	j
651	LG07	TCONS_00035746	XLOC_022633	28339798	28338470	628	0.4156	7	+	j
652	LG07	TCONS_00035768	XLOC_022647	28525817	28519865	331	0.4834	4	+	o
653	LG07	TCONS_00035770	XLOC_022647	28525068	28523826	804	0.3993	2	+	u
654	LG07	TCONS_00035804	XLOC_022673	28845341	28843837	541	0.4787	2	+	u
655	LG07	TCONS_00035805	XLOC_022673	28846594	28844628	1164	0.3694	2	+	u
656	LG07	TCONS_00035806	XLOC_022673	28846594	28845412	1183	0.344	1	+	u
657	LG07	TCONS_00035845	XLOC_022699	29113587	29112902	602	0.4352	2	+	o
658	LG07	TCONS_00035943	XLOC_022751	534083	533109	859	0.3749	2	-	j
659	LG07	TCONS_00035998	XLOC_022781	965593	963399	1198	0.4541	4	-	x
660	LG07	TCONS_00036098	XLOC_022838	1601873	1600597	318	0.5031	2	-	u
661	LG07	TCONS_00036211	XLOC_022908	2547669	2546232	652	0.4571	3	-	j
662	LG07	TCONS_00036322	XLOC_022971	3351892	3351185	619	0.5687	2	-	j
663	LG07	TCONS_00036331	XLOC_022978	3443717	3442843	589	0.4261	2	-	u
664	LG07	TCONS_00036356	XLOC_022989	3602463	3597947	2136	0.4658	2	-	j
665	LG07	TCONS_00036416	XLOC_023026	4159064	4157256	1671	0.4016	2	-	o
666	LG07	TCONS_00036426	XLOC_023034	4295205	4294551	655	0.4198	1	-	u
667	LG07	TCONS_00036480	XLOC_023065	4613560	4612480	504	0.504	3	-	j
668	LG07	TCONS_00036638	XLOC_023169	5868672	5866617	579	0.4231	6	-	u
669	LG07	TCONS_00036708	XLOC_023218	6481169	6479725	948	0.3871	4	-	j
670	LG07	TCONS_00036736	XLOC_023235	6678079	6677445	470	0.3723	3	-	j
671	LG07	TCONS_00036740	XLOC_023235	6681226	6680011	622	0.3682	2	-	x
672	LG07	TCONS_00036777	XLOC_023257	6954501	6953852	548	0.3905	2	-	u
673	LG07	TCONS_00036776	XLOC_023257	6954501	6953852	553	0.3906	2	-	u
674	LG07	TCONS_00036812	XLOC_023283	7387642	7386029	1318	0.4272	4	-	u
675	LG07	TCONS_00037023	XLOC_023422	10061042	10059570	721	0.4092	4	-	x
676	LG07	TCONS_00037261	XLOC_023560	12438232	12433808	416	0.5865	3	-	u
677	LG07	TCONS_00037311	XLOC_023592	13731301	13729357	535	0.3888	3	-	u
678	LG07	TCONS_00037312	XLOC_023592	13731301	13730512	790	0.3329	1	-	u
679	LG07	TCONS_00037440	XLOC_023681	18340498	18339906	422	0.4763	2	-	u
680	LG07	TCONS_00037483	XLOC_023709	18983638	18979582	227	0.4141	3	-	j
681	LG07	TCONS_00037539	XLOC_023747	20471647	20470194	1262	0.4422	2	-	x
682	LG07	TCONS_00037549	XLOC_023754	20683493	20682273	1025	0.3932	3	-	j
683	LG07	TCONS_00037553	XLOC_023755	20691970	20691744	227	0.4493	1	-	o
684	LG07	TCONS_00037679	XLOC_023849	23656659	23656179	388	0.4613	2	-	u
685	LG07	TCONS_00037809	XLOC_023936	25494396	25491287	416	0.4471	4	-	j
686	LG07	TCONS_00037950	XLOC_024029	26733283	26729394	633	0.4929	3	-	j
687	LG07	TCONS_00038028	XLOC_024073	27499111	27497916	746	0.3901	4	-	u
688	LG07	TCONS_00038027	XLOC_024073	27499111	27497916	1004	0.3685	3	-	u
689	LG07	TCONS_00038096	XLOC_024118	28200313	28198363	476	0.4097	2	-	x
690	LG07	TCONS_00038273	XLOC_024208	88032	87783	250	0.456	1	.	u
691	LG07	TCONS_00038274	XLOC_024209	88696	88109	588	0.352	1	.	u
692	LG07	TCONS_00038275	XLOC_024210	393543	393051	493	0.3712	1	.	u
693	LG07	TCONS_00038276	XLOC_024211	1371124	1370567	558	0.4014	1	.	u
694	LG07	TCONS_00038278	XLOC_024213	1457978	1457342	637	0.3564	1	.	u
695	LG07	TCONS_00038279	XLOC_024214	1458444	1458132	313	0.4665	1	.	u
696	LG07	TCONS_00038281	XLOC_024215	1654746	1653956	791	0.3552	1	.	u
697	LG07	TCONS_00038282	XLOC_024215	1655339	1654830	510	0.4059	1	.	u
698	LG07	TCONS_00038283	XLOC_024216	3375075	3374856	220	0.3273	1	.	u
699	LG07	TCONS_00038286	XLOC_024219	4160687	4160273	415	0.4145	1	.	u
700	LG07	TCONS_00038288	XLOC_024221	4893730	4893174	557	0.3842	1	.	u
701	LG07	TCONS_00038289	XLOC_024222	4895360	4894997	364	0.3819	1	.	u
702	LG07	TCONS_00038290	XLOC_024223	4896335	4895606	730	0.3767	1	.	u
703	LG07	TCONS_00038292	XLOC_024225	5416498	5416189	310	0.3742	1	.	u
704	LG07	TCONS_00038293	XLOC_024226	5509568	5508849	720	0.4833	1	.	u
705	LG07	TCONS_00038295	XLOC_024228	6326969	6326180	790	0.4165	1	.	u
706	LG07	TCONS_00038298	XLOC_024231	6954838	6954577	262	0.4122	1	.	u
707	LG07	TCONS_00038300	XLOC_024233	6956242	6955443	800	0.3525	1	.	u
708	LG07	TCONS_00038301	XLOC_024234	7280964	7280749	216	0.6157	1	.	u
709	LG07	TCONS_00038302	XLOC_024235	7619765	7619500	266	0.4774	1	.	u
710	LG07	TCONS_00038303	XLOC_024236	9144014	9143452	563	0.5204	1	.	u
711	LG07	TCONS_00038304	XLOC_024237	9300710	9300395	316	0.3671	1	.	u
712	LG07	TCONS_00038305	XLOC_024238	9371874	9371287	588	0.466	1	.	u
713	LG07	TCONS_00038306	XLOC_024239	9398289	9397458	832	0.4014	1	.	u
714	LG07	TCONS_00038307	XLOC_024240	9458148	9457703	446	0.426	1	.	u
715	LG07	TCONS_00038309	XLOC_024242	10396435	10396050	386	0.386	1	.	u
716	LG07	TCONS_00038312	XLOC_024245	12335553	12335030	524	0.3683	1	.	u
717	LG07	TCONS_00038313	XLOC_024246	12819851	12819614	238	0.4412	1	.	u
718	LG07	TCONS_00038315	XLOC_024248	13868208	13867766	443	0.5892	1	.	u
719	LG07	TCONS_00038320	XLOC_024253	16789724	16788936	789	0.4474	1	.	u
720	LG07	TCONS_00038321	XLOC_024254	16813992	16813434	559	0.3399	1	.	u
721	LG07	TCONS_00038325	XLOC_024258	17015995	17015453	543	0.3352	1	.	u
722	LG07	TCONS_00038327	XLOC_024260	17147633	17147308	326	0.4356	1	.	u
723	LG07	TCONS_00038329	XLOC_024262	18581635	18581133	503	0.3897	1	.	u
724	LG07	TCONS_00038331	XLOC_024264	19924134	19923744	391	0.4118	1	.	u
725	LG07	TCONS_00038332	XLOC_024265	19965041	19964458	584	0.3733	1	.	u
726	LG07	TCONS_00038336	XLOC_024269	20039291	20038752	540	0.5315	1	.	u
727	LG07	TCONS_00038338	XLOC_024271	20670722	20669693	1030	0.4922	1	.	u
728	LG07	TCONS_00038339	XLOC_024272	22000262	21999896	367	0.5831	1	.	u
729	LG07	TCONS_00038341	XLOC_024274	22452683	22452296	388	0.3789	1	.	u
730	LG07	TCONS_00038344	XLOC_024277	25504467	25503154	1314	0.4414	1	.	u
731	LG07	TCONS_00038346	XLOC_024279	25843107	25842777	331	0.5468	1	.	u
732	LG07	TCONS_00038347	XLOC_024280	25864574	25864018	557	0.614	1	.	u
733	LG07	TCONS_00038348	XLOC_024281	26187586	26187380	207	0.3961	1	.	u
734	LG07	TCONS_00038349	XLOC_024282	26239244	26238878	367	0.594	1	.	u
735	LG07	TCONS_00038353	XLOC_024286	28525650	28525256	395	0.3241	1	.	u
736	LG07	TCONS_00038354	XLOC_024287	28528231	28527804	428	0.3925	1	.	u
737	LG07	TCONS_00038355	XLOC_024288	28844627	28844014	614	0.4463	1	.	u
738	LG07	TCONS_00038356	XLOC_024289	28849061	28848746	316	0.3259	1	.	u
739	LG07	TCONS_00038357	XLOC_024290	29140000	29139295	706	0.4377	1	.	u
740	LG08	TCONS_00038753	XLOC_024533	3522689	3519684	593	0.4064	3	+	u
741	LG08	TCONS_00038790	XLOC_024553	3900933	3899708	639	0.4006	4	+	u
742	LG08	TCONS_00039047	XLOC_024695	6766012	6765418	595	0.3899	1	+	o
743	LG08	TCONS_00039133	XLOC_024744	7973292	7971643	1650	0.3655	1	+	x
744	LG08	TCONS_00039269	XLOC_024852	12699488	12698819	670	0.3493	1	+	x
745	LG08	TCONS_00039280	XLOC_024862	15979724	15978106	876	0.4726	2	+	u
746	LG08	TCONS_00039298	XLOC_024879	17111121	17110747	277	0.3213	2	+	u
747	LG08	TCONS_00039317	XLOC_024892	17438138	17435752	818	0.3826	4	+	u
748	LG08	TCONS_00039328	XLOC_024903	18022838	18019648	534	0.3764	4	+	u
749	LG08	TCONS_00039487	XLOC_025026	24314425	24312450	772	0.3705	2	+	o
750	LG08	TCONS_00039876	XLOC_025284	257406	255514	961	0.4454	4	-	u
751	LG08	TCONS_00039877	XLOC_025284	257428	255514	1031	0.4491	4	-	u
752	LG08	TCONS_00039933	XLOC_025324	607616	605928	725	0.3945	3	-	j
753	LG08	TCONS_00040044	XLOC_025389	1610838	1610208	340	0.6912	3	-	j
754	LG08	TCONS_00040498	XLOC_025682	5727409	5725781	1411	0.4203	3	-	u
755	LG08	TCONS_00040532	XLOC_025708	6265290	6264921	370	0.4838	1	-	x
756	LG08	TCONS_00040536	XLOC_025711	6300477	6299313	677	0.3383	2	-	u
757	LG08	TCONS_00040537	XLOC_025711	6301687	6299313	1411	0.3359	3	-	u
758	LG08	TCONS_00040626	XLOC_025767	7346155	7344968	399	0.4486	2	-	u
759	LG08	TCONS_00040737	XLOC_025857	10389422	10387621	702	0.3504	4	-	u
760	LG08	TCONS_00040830	XLOC_025924	16358537	16357717	679	0.4212	2	-	u
761	LG08	TCONS_00040862	XLOC_025953	17769971	17768899	304	0.4211	3	-	u
762	LG08	TCONS_00040960	XLOC_026036	22000250	21999042	848	0.4009	5	-	u
763	LG08	TCONS_00040959	XLOC_026036	22000250	21999042	814	0.4054	5	-	u
764	LG08	TCONS_00041100	XLOC_026142	24863510	24862778	733	0.3779	1	-	u
765	LG08	TCONS_00041102	XLOC_026142	24863510	24862803	260	0.3885	3	-	u
766	LG08	TCONS_00041101	XLOC_026142	24863510	24862803	252	0.3889	3	-	u
767	LG08	TCONS_00041379	XLOC_026327	1067965	1067382	584	0.4366	1	.	u
768	LG08	TCONS_00041380	XLOC_026328	1135485	1135232	254	0.3386	1	.	u
769	LG08	TCONS_00041383	XLOC_026331	1672939	1672244	696	0.3764	1	.	u
770	LG08	TCONS_00041384	XLOC_026332	2670319	2669915	405	0.4148	1	.	u
771	LG08	TCONS_00041390	XLOC_026338	4579455	4579058	398	0.3442	1	.	u
772	LG08	TCONS_00041391	XLOC_026339	4579900	4579682	219	0.3562	1	.	u
773	LG08	TCONS_00041395	XLOC_026343	6716860	6716583	278	0.4101	1	.	u
774	LG08	TCONS_00041396	XLOC_026344	7345975	7345730	246	0.3618	1	.	u
775	LG08	TCONS_00041398	XLOC_026346	7353627	7353337	291	0.2852	1	.	u
776	LG08	TCONS_00041399	XLOC_026347	9339862	9338675	1188	0.3931	1	.	u
777	LG08	TCONS_00041402	XLOC_026350	10325342	10324531	812	0.4335	1	.	u
778	LG08	TCONS_00041403	XLOC_026351	10384891	10384578	314	0.3439	1	.	u
779	LG08	TCONS_00041405	XLOC_026353	12500893	12500686	208	0.4952	1	.	u
780	LG08	TCONS_00041406	XLOC_026354	12555196	12554217	980	0.4592	1	.	u
781	LG08	TCONS_00041407	XLOC_026355	12558430	12555645	2786	0.3392	1	.	u
782	LG08	TCONS_00041408	XLOC_026356	12701334	12701041	294	0.3265	1	.	u
783	LG08	TCONS_00041413	XLOC_026361	19808553	19808226	328	0.4451	1	.	u
784	LG08	TCONS_00041414	XLOC_026362	20241943	20241455	489	0.3558	1	.	u
785	LG08	TCONS_00041415	XLOC_026363	20383335	20382978	358	0.4441	1	.	u
786	LG08	TCONS_00041416	XLOC_026364	20788286	20787918	369	0.4201	1	.	u
787	LG08	TCONS_00041420	XLOC_026368	24410324	24410111	214	0.4252	1	.	u
788	LG08	TCONS_00041422	XLOC_026370	24860385	24859829	557	0.3788	1	.	u
789	LG08	TCONS_00041423	XLOC_026371	25183060	25182694	367	0.3787	1	.	u
790	LG08	TCONS_00041425	XLOC_026373	25793807	25793412	396	0.3561	1	.	u
791	LG08	TCONS_00041429	XLOC_026377	28927242	28927024	219	0.4292	1	.	u
792	LG08	TCONS_00041430	XLOC_026378	28974255	28973966	290	0.4552	1	.	u
793	LG09	TCONS_00041968	XLOC_026704	3989583	3988011	1462	0.409	2	+	u
794	LG09	TCONS_00041969	XLOC_026704	3989583	3988412	719	0.3783	3	+	u
795	LG09	TCONS_00042304	XLOC_026916	6585685	6584677	524	0.4637	2	+	u
796	LG09	TCONS_00042544	XLOC_027058	8847190	8846313	639	0.4538	3	+	j
797	LG09	TCONS_00042581	XLOC_027077	9208841	9208377	372	0.4005	2	+	u
798	LG09	TCONS_00042602	XLOC_027092	9622414	9620958	1383	0.342	2	+	u
799	LG09	TCONS_00042648	XLOC_027119	10116537	10114489	412	0.4078	2	+	u
800	LG09	TCONS_00042681	XLOC_027137	10448931	10448248	565	0.5115	2	+	j
801	LG09	TCONS_00042849	XLOC_027244	12894919	12893456	457	0.3982	2	+	x
802	LG09	TCONS_00042854	XLOC_027248	12945234	12944334	668	0.4521	2	+	j
803	LG09	TCONS_00042986	XLOC_027338	18051707	18050218	346	0.4827	2	+	j
804	LG09	TCONS_00043008	XLOC_027353	18489174	18487361	410	0.4805	2	+	j
805	LG09	TCONS_00043028	XLOC_027370	18927371	18926745	467	0.4561	3	+	j
806	LG09	TCONS_00043085	XLOC_027412	19925420	19924291	455	0.4264	2	+	u
807	LG09	TCONS_00043176	XLOC_027472	21286227	21283453	1036	0.4122	3	+	o
808	LG09	TCONS_00043369	XLOC_027586	23401800	23400775	444	0.4414	3	+	x
809	LG09	TCONS_00043468	XLOC_027653	24265860	24264514	1347	0.3697	1	+	x
810	LG09	TCONS_00043483	XLOC_027660	24401464	24399945	1294	0.3856	4	+	j
811	LG09	TCONS_00043550	XLOC_027700	24918697	24917275	729	0.4938	3	+	j
812	LG09	TCONS_00043825	XLOC_027863	26982959	26982172	655	0.5313	2	+	u
813	LG09	TCONS_00043910	XLOC_027915	27565212	27564163	317	0.6183	3	+	u
814	LG09	TCONS_00044162	XLOC_028053	1008824	1007993	758	0.3997	2	-	j
815	LG09	TCONS_00044173	XLOC_028060	1070186	1067341	384	0.4688	2	-	x
816	LG09	TCONS_00044328	XLOC_028154	2249453	2247839	610	0.4115	5	-	j
817	LG09	TCONS_00044444	XLOC_028228	3274937	3273588	1141	0.4014	2	-	j
818	LG09	TCONS_00044497	XLOC_028253	3624038	3622785	1006	0.3817	2	-	u
819	LG09	TCONS_00044499	XLOC_028253	3624977	3622785	1570	0.4051	3	-	u
820	LG09	TCONS_00044498	XLOC_028253	3624977	3622785	1939	0.4012	3	-	u
821	LG09	TCONS_00044574	XLOC_028297	4281085	4279143	1082	0.4861	2	-	x
822	LG09	TCONS_00044814	XLOC_028447	6180048	6179361	445	0.4315	4	-	j
823	LG09	TCONS_00044925	XLOC_028523	7309531	7307778	933	0.3794	2	-	x
824	LG09	TCONS_00045116	XLOC_028637	9465328	9463370	669	0.3827	3	-	x
825	LG09	TCONS_00045138	XLOC_028650	9654782	9652840	397	0.4962	2	-	j
826	LG09	TCONS_00045205	XLOC_028697	10547824	10547164	555	0.4054	2	-	u
827	LG09	TCONS_00045234	XLOC_028714	10883950	10881808	824	0.358	7	-	u
828	LG09	TCONS_00045295	XLOC_028751	11764031	11763426	340	0.3765	4	-	u
829	LG09	TCONS_00045296	XLOC_028752	11764747	11764301	384	0.3776	2	-	u
830	LG09	TCONS_00045300	XLOC_028756	11818746	11818154	465	0.4688	2	-	x
831	LG09	TCONS_00045301	XLOC_028756	11818760	11818154	482	0.471	2	-	x
832	LG09	TCONS_00045338	XLOC_028781	12832240	12831533	609	0.4056	2	-	u
833	LG09	TCONS_00045389	XLOC_028817	13668078	13667083	996	0.4257	1	-	u
834	LG09	TCONS_00045390	XLOC_028817	13668783	13667083	776	0.4704	5	-	x
835	LG09	TCONS_00045391	XLOC_028817	13668796	13667083	878	0.4647	4	-	x
836	LG09	TCONS_00045684	XLOC_029022	21129119	21128383	646	0.3994	2	-	u
837	LG09	TCONS_00045711	XLOC_029041	21560574	21559101	614	0.4446	2	-	x
838	LG09	TCONS_00045770	XLOC_029078	22368444	22366918	734	0.4142	2	-	j
839	LG09	TCONS_00045936	XLOC_029177	24057082	24055762	689	0.4006	2	-	o
840	LG09	TCONS_00045953	XLOC_029185	24193461	24191442	374	0.5348	3	-	j
841	LG09	TCONS_00046005	XLOC_029214	24403919	24401855	480	0.4417	2	-	j
842	LG09	TCONS_00046088	XLOC_029265	25244241	25243914	328	0.4817	1	-	x
843	LG09	TCONS_00046226	XLOC_029352	26348108	26347368	637	0.3925	2	-	u
844	LG09	TCONS_00046227	XLOC_029352	26349559	26347368	1258	0.4046	4	-	x
845	LG09	TCONS_00046263	XLOC_029378	26612907	26611920	546	0.3846	2	-	u
846	LG09	TCONS_00046280	XLOC_029388	26759980	26759471	449	0.4276	2	-	x
847	LG09	TCONS_00046529	XLOC_029525	1073411	1072737	675	0.3719	1	.	u
848	LG09	TCONS_00046530	XLOC_029526	1658389	1657407	983	0.3906	1	.	u
849	LG09	TCONS_00046531	XLOC_029527	1658964	1658633	332	0.4096	1	.	u
850	LG09	TCONS_00046536	XLOC_029532	4112591	4112372	220	0.4	1	.	u
851	LG09	TCONS_00046537	XLOC_029533	4196654	4196029	626	0.3498	1	.	u
852	LG09	TCONS_00046538	XLOC_029534	4268368	4268099	270	0.4222	1	.	u
853	LG09	TCONS_00046544	XLOC_029540	7209727	7209518	210	0.4286	1	.	u
854	LG09	TCONS_00046545	XLOC_029541	7210169	7209833	337	0.3205	1	.	u
855	LG09	TCONS_00046547	XLOC_029543	10010432	10009889	544	0.3879	1	.	u
856	LG09	TCONS_00046549	XLOC_029545	10115972	10115559	414	0.3841	1	.	u
857	LG09	TCONS_00046551	XLOC_029547	10869794	10869367	428	0.4229	1	.	u
858	LG09	TCONS_00046552	XLOC_029548	10870440	10869931	510	0.3392	1	.	u
859	LG09	TCONS_00046553	XLOC_029549	10870925	10870556	370	0.3568	1	.	u
860	LG09	TCONS_00046555	XLOC_029551	11771730	11771315	416	0.3413	1	.	u
861	LG09	TCONS_00046559	XLOC_029554	12931658	12931056	603	0.3665	1	.	u
862	LG09	TCONS_00046560	XLOC_029555	13561504	13561202	303	0.5446	1	.	u
863	LG09	TCONS_00046563	XLOC_029558	16137640	16137422	219	0.3196	1	.	u
864	LG09	TCONS_00046564	XLOC_029559	16138532	16137929	604	0.356	1	.	u
865	LG09	TCONS_00046566	XLOC_029561	17685136	17684886	251	0.5418	1	.	u
866	LG09	TCONS_00046567	XLOC_029562	17686245	17685399	847	0.49	1	.	u
867	LG09	TCONS_00046568	XLOC_029563	17877495	17876283	1213	0.4526	1	.	u
868	LG09	TCONS_00046571	XLOC_029566	21464942	21464463	480	0.5292	1	.	u
869	LG09	TCONS_00046572	XLOC_029567	22062771	22062346	426	0.3427	1	.	u
870	LG09	TCONS_00046573	XLOC_029568	22063712	22063408	305	0.3803	1	.	u
871	LG09	TCONS_00046576	XLOC_029571	26028020	26027615	406	0.4335	1	.	u
872	LG09	TCONS_00046577	XLOC_029572	26267713	26266868	846	0.4125	1	.	u
873	LG09	TCONS_00046578	XLOC_029573	26797598	26797100	499	0.5391	1	.	u
874	LG09	TCONS_00046579	XLOC_029574	27110102	27109901	202	0.3762	1	.	u
875	LG09	TCONS_00046581	XLOC_029576	27973259	27972807	453	0.3819	1	.	u
876	LG10	TCONS_00046597	XLOC_029585	79763	79379	322	0.3758	2	+	x
877	LG10	TCONS_00046676	XLOC_029633	646747	644255	1664	0.3936	3	+	x
878	LG10	TCONS_00046826	XLOC_029733	2095658	2094813	846	0.4149	1	+	u
879	LG10	TCONS_00046827	XLOC_029733	2096038	2094813	670	0.4493	2	+	x
880	LG10	TCONS_00046835	XLOC_029737	2126208	2125743	353	0.4391	2	+	u
881	LG10	TCONS_00046934	XLOC_029807	3233160	3231268	536	0.4142	2	+	u
882	LG10	TCONS_00047126	XLOC_029943	6289181	6287924	1258	0.3625	1	+	u
883	LG10	TCONS_00047125	XLOC_029943	6289181	6287924	837	0.3859	3	+	u
884	LG10	TCONS_00047127	XLOC_029944	6290650	6290295	283	0.4488	2	+	u
885	LG10	TCONS_00047202	XLOC_029987	7926714	7926338	377	0.3554	1	+	o
886	LG10	TCONS_00047203	XLOC_029988	7946309	7945456	680	0.4132	2	+	u
887	LG10	TCONS_00047234	XLOC_030013	9001036	9000005	679	0.43	4	+	j
888	LG10	TCONS_00047294	XLOC_030056	10750030	10749284	500	0.488	3	+	u
889	LG10	TCONS_00047342	XLOC_030092	14137109	14135683	295	0.3322	3	+	u
890	LG10	TCONS_00047343	XLOC_030092	14137109	14136287	823	0.3414	1	+	u
891	LG10	TCONS_00047359	XLOC_030105	14683393	14680036	376	0.4495	2	+	u
892	LG10	TCONS_00047444	XLOC_030172	17855365	17854195	797	0.5207	3	+	j
893	LG10	TCONS_00047656	XLOC_030337	22684014	22683208	807	0.3693	1	+	u
894	LG10	TCONS_00047700	XLOC_030369	23941306	23940248	1059	0.3749	1	+	x
895	LG10	TCONS_00047917	XLOC_030509	26338725	26338280	446	0.3565	1	+	u
896	LG10	TCONS_00047930	XLOC_030516	26410090	26407681	1737	0.403	3	+	u
897	LG10	TCONS_00047929	XLOC_030516	26410090	26407681	1731	0.4021	3	+	u
898	LG10	TCONS_00048026	XLOC_030561	323905	322826	536	0.4216	2	-	u
899	LG10	TCONS_00048237	XLOC_030691	2142817	2139637	522	0.4579	4	-	x
900	LG10	TCONS_00048374	XLOC_030789	3589546	3586491	289	0.3841	2	-	x
901	LG10	TCONS_00048445	XLOC_030841	4560425	4560120	210	0.4048	2	-	u
902	LG10	TCONS_00048487	XLOC_030872	5339576	5338005	315	0.4889	2	-	x
903	LG10	TCONS_00048563	XLOC_030934	6752259	6749641	1174	0.4055	4	-	j
904	LG10	TCONS_00048593	XLOC_030954	7229791	7227901	451	0.4678	3	-	u
905	LG10	TCONS_00048609	XLOC_030968	7927389	7925878	483	0.4182	2	-	x
906	LG10	TCONS_00048721	XLOC_031057	12420994	12419216	475	0.4358	5	-	j
907	LG10	TCONS_00048723	XLOC_031057	12421104	12420311	716	0.3897	2	-	j
908	LG10	TCONS_00048726	XLOC_031060	12449872	12448757	910	0.3934	2	-	j
909	LG10	TCONS_00048730	XLOC_031060	12455052	12450103	507	0.3609	3	-	u
910	LG10	TCONS_00048731	XLOC_031060	12453420	12452494	927	0.3528	1	-	u
911	LG10	TCONS_00048732	XLOC_031060	12454851	12453601	875	0.3474	2	-	u
912	LG10	TCONS_00048773	XLOC_031090	14181752	14180825	928	0.3696	1	-	u
913	LG10	TCONS_00048845	XLOC_031150	17897437	17896301	1137	0.3799	1	-	u
914	LG10	TCONS_00048846	XLOC_031150	17898183	17896409	957	0.3312	3	-	u
915	LG10	TCONS_00048932	XLOC_031219	20313840	20313155	530	0.3698	3	-	u
916	LG10	TCONS_00048950	XLOC_031232	20684053	20682387	641	0.3526	2	-	u
917	LG10	TCONS_00048960	XLOC_031242	20866102	20865431	582	0.3849	2	-	u
918	LG10	TCONS_00048961	XLOC_031243	20950999	20949480	790	0.5873	3	-	u
919	LG10	TCONS_00049274	XLOC_031447	25277074	25273464	690	0.4464	3	-	x
920	LG10	TCONS_00049417	XLOC_031543	1236879	1236268	612	0.3676	1	.	u
921	LG10	TCONS_00049418	XLOC_031544	2255506	2255256	251	0.4741	1	.	u
922	LG10	TCONS_00049420	XLOC_031546	2258523	2257092	1432	0.352	1	.	u
923	LG10	TCONS_00049422	XLOC_031548	3965646	3964905	742	0.4946	1	.	u
924	LG10	TCONS_00049423	XLOC_031549	3967326	3966489	838	0.352	1	.	u
925	LG10	TCONS_00049425	XLOC_031551	5104775	5104313	463	0.3823	1	.	u
926	LG10	TCONS_00049426	XLOC_031552	5598808	5598572	237	0.6498	1	.	u
927	LG10	TCONS_00049428	XLOC_031554	5888587	5888248	340	0.4382	1	.	u
928	LG10	TCONS_00049429	XLOC_031555	5889131	5888860	272	0.3676	1	.	u
929	LG10	TCONS_00049430	XLOC_031556	6132243	6132023	221	0.3348	1	.	u
930	LG10	TCONS_00049432	XLOC_031558	7674118	7673797	322	0.3447	1	.	u
931	LG10	TCONS_00049433	XLOC_031559	7933228	7932583	646	0.3467	1	.	u
932	LG10	TCONS_00049434	XLOC_031560	9800814	9798486	2329	0.4298	1	.	u
933	LG10	TCONS_00049435	XLOC_031561	9802122	9800987	1136	0.4331	1	.	u
934	LG10	TCONS_00049440	XLOC_031566	10151107	10150804	304	0.3816	1	.	u
935	LG10	TCONS_00049442	XLOC_031568	10693424	10692331	1094	0.3885	1	.	u
936	LG10	TCONS_00049444	XLOC_031570	10757671	10756993	679	0.3461	1	.	u
937	LG10	TCONS_00049445	XLOC_031571	10758133	10757723	411	0.4015	1	.	u
938	LG10	TCONS_00049446	XLOC_031572	10758666	10758207	460	0.4239	1	.	u
939	LG10	TCONS_00049449	XLOC_031575	12428986	12428673	314	0.3503	1	.	u
940	LG10	TCONS_00049450	XLOC_031576	12452440	12451830	611	0.3372	1	.	u
941	LG10	TCONS_00049451	XLOC_031577	12561124	12560294	831	0.4934	1	.	u
942	LG10	TCONS_00049452	XLOC_031578	12567690	12567207	484	0.4525	1	.	u
943	LG10	TCONS_00049453	XLOC_031579	12684850	12684532	319	0.3668	1	.	u
944	LG10	TCONS_00049454	XLOC_031580	14137414	14137160	255	0.3686	1	.	u
945	LG10	TCONS_00049458	XLOC_031584	14179705	14179366	340	0.4206	1	.	u
946	LG10	TCONS_00049461	XLOC_031587	17831995	17831086	910	0.3923	1	.	u
947	LG10	TCONS_00049462	XLOC_031588	18002415	18002154	262	0.271	1	.	u
948	LG10	TCONS_00049463	XLOC_031589	20678596	20678078	519	0.4027	1	.	u
949	LG10	TCONS_00049464	XLOC_031590	20703788	20703364	425	0.3859	1	.	u
950	LG10	TCONS_00049466	XLOC_031592	22277925	22277500	426	0.3404	1	.	u
951	LG10	TCONS_00049468	XLOC_031594	22723554	22723228	327	0.4465	1	.	u
952	LG10	TCONS_00049469	XLOC_031595	22765352	22765115	238	0.4874	1	.	u
953	LG10	TCONS_00049470	XLOC_031596	23176702	23176373	330	0.3788	1	.	u
954	LG10	TCONS_00049473	XLOC_031599	26144188	26143894	295	0.4847	1	.	u
955	LG11	TCONS_00049503	XLOC_031626	644328	643105	854	0.4555	3	+	x
956	LG11	TCONS_00049502	XLOC_031626	644328	643105	602	0.4934	4	+	x
957	LG11	TCONS_00049506	XLOC_031628	763479	762335	493	0.4726	3	+	j
958	LG11	TCONS_00049809	XLOC_031836	3914265	3913668	413	0.3705	2	+	x
959	LG11	TCONS_00050081	XLOC_032023	11345285	11344251	527	0.4042	2	+	j
960	LG11	TCONS_00050116	XLOC_032047	13123596	13121637	717	0.4226	5	+	j
961	LG11	TCONS_00050120	XLOC_032048	13255721	13254060	921	0.3507	2	+	u
962	LG11	TCONS_00050133	XLOC_032058	13676319	13675287	525	0.3867	2	+	x
963	LG11	TCONS_00050154	XLOC_032074	14607293	14606090	1074	0.3827	2	+	x
964	LG11	TCONS_00050265	XLOC_032148	17936584	17935949	555	0.3874	2	+	j
965	LG11	TCONS_00050285	XLOC_032155	18025752	18024229	1442	0.353	2	+	j
966	LG11	TCONS_00050286	XLOC_032156	18028379	18027745	562	0.3932	2	+	u
967	LG11	TCONS_00050350	XLOC_032199	19320067	19319225	746	0.4598	2	+	u
968	LG11	TCONS_00050739	XLOC_032446	23770851	23770068	548	0.4234	2	+	u
969	LG11	TCONS_00050744	XLOC_032448	23786823	23785569	869	0.4338	2	+	j
970	LG11	TCONS_00050779	XLOC_032467	24029734	24028139	971	0.4325	6	+	j
971	LG11	TCONS_00050990	XLOC_032591	25874308	25872753	1008	0.3869	4	+	j
972	LG11	TCONS_00050996	XLOC_032595	25898206	25897010	418	0.4187	2	+	u
973	LG11	TCONS_00051009	XLOC_032604	26045239	26044808	432	0.3819	1	+	u
974	LG11	TCONS_00051033	XLOC_032621	26246064	26245579	369	0.3902	2	+	u
975	LG11	TCONS_00051081	XLOC_032656	496695	491121	1156	0.417	8	-	o
976	LG11	TCONS_00051095	XLOC_032665	763793	762291	1269	0.4232	2	-	x
977	LG11	TCONS_00051154	XLOC_032707	1468515	1468144	259	0.4363	2	-	x
978	LG11	TCONS_00051241	XLOC_032766	2520334	2519561	423	0.3712	2	-	o
979	LG11	TCONS_00051455	XLOC_032894	5134835	5133078	678	0.5044	4	-	j
980	LG11	TCONS_00051606	XLOC_033008	10299993	10297924	800	0.39	3	-	j
981	LG11	TCONS_00051734	XLOC_033098	15294161	15293478	459	0.3377	2	-	u
982	LG11	TCONS_00051793	XLOC_033134	16484811	16483725	733	0.412	4	-	j
983	LG11	TCONS_00052065	XLOC_033306	21304963	21301142	964	0.3631	2	-	x
984	LG11	TCONS_00052384	XLOC_033509	24450116	24449492	569	0.3392	2	-	u
985	LG11	TCONS_00052582	XLOC_033636	26046721	26044990	330	0.4879	2	-	x
986	LG11	TCONS_00052611	XLOC_033650	26255772	26254972	725	0.4607	2	-	o
987	LG11	TCONS_00052638	XLOC_033664	454921	454496	426	0.4718	1	.	u
988	LG11	TCONS_00052639	XLOC_033665	1075656	1075453	204	0.4118	1	.	u
989	LG11	TCONS_00052646	XLOC_033672	2967886	2967675	212	0.4198	1	.	u
990	LG11	TCONS_00052647	XLOC_033673	3087529	3087241	289	0.3772	1	.	u
991	LG11	TCONS_00052651	XLOC_033677	5191551	5191258	294	0.3878	1	.	u
992	LG11	TCONS_00052652	XLOC_033678	5528534	5528251	284	0.5423	1	.	u
993	LG11	TCONS_00052657	XLOC_033683	6862432	6861545	888	0.3243	1	.	u
994	LG11	TCONS_00052659	XLOC_033685	7414517	7413882	636	0.4009	1	.	u
995	LG11	TCONS_00052660	XLOC_033686	7877661	7877253	409	0.3178	1	.	u
996	LG11	TCONS_00052662	XLOC_033688	8196948	8196742	207	0.3768	1	.	u
997	LG11	TCONS_00052664	XLOC_033690	8265302	8264842	461	0.321	1	.	u
998	LG11	TCONS_00052665	XLOC_033691	8265771	8265545	227	0.4273	1	.	u
999	LG11	TCONS_00052666	XLOC_033692	8266825	8266059	767	0.4237	1	.	u
1000	LG11	TCONS_00052669	XLOC_033695	10306596	10306183	414	0.4106	1	.	u
1001	LG11	TCONS_00052670	XLOC_033696	12001346	12000952	395	0.4304	1	.	u
1002	LG11	TCONS_00052671	XLOC_033697	12180883	12180552	332	0.3765	1	.	u
1003	LG11	TCONS_00052674	XLOC_033700	12332561	12332160	402	0.3756	1	.	u
1004	LG11	TCONS_00052675	XLOC_033701	12350025	12348859	1167	0.3505	1	.	u
1005	LG11	TCONS_00052678	XLOC_033704	12482833	12481818	1016	0.497	1	.	u
1006	LG11	TCONS_00052679	XLOC_033705	12491249	12490373	877	0.4105	1	.	u
1007	LG11	TCONS_00052680	XLOC_033706	12513125	12512397	729	0.428	1	.	u
1008	LG11	TCONS_00052681	XLOC_033707	13250596	13250395	202	0.495	1	.	u
1009	LG11	TCONS_00052682	XLOC_033708	13253929	13252996	934	0.4433	1	.	u
1010	LG11	TCONS_00052686	XLOC_033712	14995402	14995100	303	0.3003	1	.	u
1011	LG11	TCONS_00052691	XLOC_033717	15675121	15674820	302	0.3543	1	.	u
1012	LG11	TCONS_00052692	XLOC_033718	15693297	15692904	394	0.3122	1	.	u
1013	LG11	TCONS_00052693	XLOC_033719	16264771	16264489	283	0.424	1	.	u
1014	LG11	TCONS_00052694	XLOC_033720	17563848	17563390	459	0.4248	1	.	u
1015	LG11	TCONS_00052695	XLOC_033721	18227952	18227441	512	0.4805	1	.	u
1016	LG11	TCONS_00052696	XLOC_033722	19043966	19043516	451	0.2905	1	.	u
1017	LG11	TCONS_00052698	XLOC_033724	19368731	19368315	417	0.4508	1	.	u
1018	LG11	TCONS_00052702	XLOC_033728	21797443	21797223	221	0.3982	1	.	u
1019	LG11	TCONS_00052705	XLOC_033731	21933642	21931920	1723	0.4643	1	.	u
1020	LG11	TCONS_00052706	XLOC_033732	22858241	22857695	547	0.457	1	.	u
1021	LG11	TCONS_00052708	XLOC_033734	23755646	23754880	767	0.369	1	.	u
1022	LG11	TCONS_00052710	XLOC_033736	25672309	25671520	790	0.4519	1	.	u
1023	LG12	TCONS_00052830	XLOC_033823	2320298	2317565	368	0.5435	4	+	x
1024	LG12	TCONS_00052839	XLOC_033826	2359717	2358518	1116	0.4077	2	+	j
1025	LG12	TCONS_00053088	XLOC_034020	12753668	12751334	645	0.3953	2	+	u
1026	LG12	TCONS_00053089	XLOC_034020	12753668	12752328	1341	0.384	1	+	u
1027	LG12	TCONS_00053142	XLOC_034064	14498177	14495534	2117	0.3647	2	+	x
1028	LG12	TCONS_00053246	XLOC_034131	15709160	15708530	252	0.5397	4	+	u
1029	LG12	TCONS_00053266	XLOC_034144	16016238	16015223	868	0.3871	2	+	u
1030	LG12	TCONS_00053296	XLOC_034168	16562590	16561131	928	0.4688	3	+	u
1031	LG12	TCONS_00053297	XLOC_034168	16562590	16561650	836	0.3732	2	+	u
1032	LG12	TCONS_00053392	XLOC_034223	17591804	17591217	422	0.3791	2	+	x
1033	LG12	TCONS_00053599	XLOC_034354	19416058	19412407	646	0.4876	4	+	j
1034	LG12	TCONS_00053642	XLOC_034383	19919192	19917937	328	0.4939	2	+	u
1035	LG12	TCONS_00053751	XLOC_034450	20864135	20863463	535	0.4505	2	+	u
1036	LG12	TCONS_00053813	XLOC_034492	21375828	21374232	1269	0.4831	3	+	x
1037	LG12	TCONS_00053926	XLOC_034569	22411424	22408408	593	0.4789	2	+	j
1038	LG12	TCONS_00053935	XLOC_034575	22565447	22563925	998	0.3898	2	+	u
1039	LG12	TCONS_00054140	XLOC_034698	24292812	24292042	311	0.4984	3	+	x
1040	LG12	TCONS_00054151	XLOC_034703	24337446	24336151	814	0.3722	4	+	u
1041	LG12	TCONS_00054250	XLOC_034765	25114547	25114239	223	0.4574	2	+	u
1042	LG12	TCONS_00054345	XLOC_034827	1375005	1374070	752	0.4056	2	-	u
1043	LG12	TCONS_00054414	XLOC_034876	2573556	2572790	561	0.4171	2	-	u
1044	LG12	TCONS_00054527	XLOC_034966	6342192	6341124	736	0.4062	2	-	j
1045	LG12	TCONS_00054564	XLOC_034989	7205317	7204990	243	0.4156	2	-	u
1046	LG12	TCONS_00054695	XLOC_035089	14111292	14110280	926	0.3758	2	-	u
1047	LG12	TCONS_00054770	XLOC_035143	15561756	15560320	427	0.4239	2	-	x
1048	LG12	TCONS_00054784	XLOC_035152	15693860	15692496	1023	0.3685	2	-	o
1049	LG12	TCONS_00054817	XLOC_035171	16011014	16009171	1052	0.3707	2	-	x
1050	LG12	TCONS_00054836	XLOC_035184	16202039	16199307	1130	0.4708	4	-	x
1051	LG12	TCONS_00054837	XLOC_035185	16206292	16204276	1022	0.4325	4	-	x
1052	LG12	TCONS_00055071	XLOC_035337	18565746	18564605	341	0.5367	2	-	j
1053	LG12	TCONS_00055074	XLOC_035338	18579389	18578960	335	0.4776	2	-	j
1054	LG12	TCONS_00055088	XLOC_035349	18737958	18737379	493	0.4868	2	-	x
1055	LG12	TCONS_00055179	XLOC_035396	19410738	19410338	314	0.3917	2	-	u
1056	LG12	TCONS_00055420	XLOC_035562	21692771	21692113	659	0.3703	1	-	x
1057	LG12	TCONS_00055603	XLOC_035668	23125588	23121463	346	0.4971	4	-	x
1058	LG12	TCONS_00055612	XLOC_035673	23171763	23171368	396	0.5379	1	-	u
1059	LG12	TCONS_00055949	XLOC_035852	244760	244448	313	0.3866	1	.	u
1060	LG12	TCONS_00055952	XLOC_035855	985597	985088	510	0.4431	1	.	u
1061	LG12	TCONS_00055954	XLOC_035857	1081892	1081414	479	0.38	1	.	u
1062	LG12	TCONS_00055956	XLOC_035859	1491969	1491678	292	0.524	1	.	u
1063	LG12	TCONS_00055961	XLOC_035864	3201510	3200599	912	0.4287	1	.	u
1064	LG12	TCONS_00055962	XLOC_035865	3225977	3224812	1166	0.4554	1	.	u
1065	LG12	TCONS_00055967	XLOC_035870	8121205	8120116	1090	0.3523	1	.	u
1066	LG12	TCONS_00055968	XLOC_035871	8704877	8704595	283	0.4417	1	.	u
1067	LG12	TCONS_00055969	XLOC_035872	11522431	11521951	481	0.343	1	.	u
1068	LG12	TCONS_00055971	XLOC_035874	12886489	12886243	247	0.498	1	.	u
1069	LG12	TCONS_00055972	XLOC_035875	14471994	14471669	326	0.4294	1	.	u
1070	LG12	TCONS_00055973	XLOC_035876	14473378	14472391	988	0.4109	1	.	u
1071	LG12	TCONS_00055974	XLOC_035877	14870790	14870481	310	0.5323	1	.	u
1072	LG12	TCONS_00055976	XLOC_035879	15669412	15668897	516	0.4012	1	.	u
1073	LG12	TCONS_00055978	XLOC_035881	17022568	17021718	851	0.4959	1	.	u
1074	LG12	TCONS_00055980	XLOC_035883	17859414	17859070	345	0.4232	1	.	u
1075	LG12	TCONS_00055981	XLOC_035884	18734565	18733911	655	0.4443	1	.	u
1076	LG12	TCONS_00055982	XLOC_035885	20106967	20106684	284	0.3521	1	.	u
1077	LG12	TCONS_00055984	XLOC_035887	22008393	22007421	973	0.3361	1	.	u
1078	LG12	TCONS_00055985	XLOC_035888	22566760	22566235	526	0.4848	1	.	u
1079	LG12	TCONS_00055986	XLOC_035889	22572542	22571583	960	0.4156	1	.	u
1080	LG12	TCONS_00055988	XLOC_035891	23570437	23570120	318	0.3585	1	.	u
1081	LG12	TCONS_00055991	XLOC_035894	24352701	24352272	430	0.5581	1	.	u
1082	LG13	TCONS_00056533	XLOC_036235	4306159	4305327	737	0.3894	2	+	x
1083	LG13	TCONS_00056698	XLOC_036338	5817274	5816109	948	0.4177	2	+	u
1084	LG13	TCONS_00056699	XLOC_036338	5817320	5816109	1212	0.4134	1	+	u
1085	LG13	TCONS_00056820	XLOC_036420	7457500	7455414	731	0.4227	4	+	u
1086	LG13	TCONS_00056821	XLOC_036420	7457500	7456209	564	0.3777	4	+	u
1087	LG13	TCONS_00056912	XLOC_036474	8969553	8963684	969	0.4417	2	+	x
1088	LG13	TCONS_00057066	XLOC_036575	11959121	11956303	1603	0.5172	7	+	x
1089	LG13	TCONS_00057076	XLOC_036580	13446149	13442496	930	0.429	2	+	x
1090	LG13	TCONS_00057077	XLOC_036580	13446149	13442526	2045	0.4156	2	+	x
1091	LG13	TCONS_00057167	XLOC_036651	17689535	17688985	392	0.3852	2	+	x
1092	LG13	TCONS_00057326	XLOC_036775	20810125	20807901	250	0.372	2	+	u
1093	LG13	TCONS_00057452	XLOC_036854	22453782	22453413	273	0.4322	2	+	u
1094	LG13	TCONS_00057558	XLOC_036930	23536747	23535197	331	0.4199	5	+	j
1095	LG13	TCONS_00057640	XLOC_036988	24484974	24482676	743	0.4886	3	+	u
1096	LG13	TCONS_00057656	XLOC_036996	24641858	24640294	1199	0.3595	2	+	u
1097	LG13	TCONS_00057655	XLOC_036996	24641858	24640294	817	0.3782	3	+	u
1098	LG13	TCONS_00057716	XLOC_037030	340707	339912	700	0.4814	2	-	x
1099	LG13	TCONS_00057879	XLOC_037134	1568195	1567963	233	0.3691	1	-	x
1100	LG13	TCONS_00057956	XLOC_037173	1985544	1984792	661	0.416	2	-	x
1101	LG13	TCONS_00058037	XLOC_037217	2613831	2612706	401	0.596	3	-	x
1102	LG13	TCONS_00058038	XLOC_037217	2613863	2612706	278	0.536	2	-	x
1103	LG13	TCONS_00058109	XLOC_037255	3143853	3141713	1876	0.3971	3	-	j
1104	LG13	TCONS_00058122	XLOC_037266	3333125	3330656	798	0.4912	4	-	j
1105	LG13	TCONS_00058190	XLOC_037307	3884921	3883578	599	0.3756	2	-	u
1106	LG13	TCONS_00058191	XLOC_037308	3885582	3885086	399	0.5188	2	-	u
1107	LG13	TCONS_00058318	XLOC_037384	4943285	4941354	771	0.5071	2	-	o
1108	LG13	TCONS_00058317	XLOC_037384	4943285	4941354	774	0.5065	2	-	o
1109	LG13	TCONS_00058328	XLOC_037390	5058593	5052566	871	0.4925	5	-	x
1110	LG13	TCONS_00058416	XLOC_037450	6057477	6056820	393	0.4198	4	-	u
1111	LG13	TCONS_00058418	XLOC_037450	6057448	6057033	333	0.3934	2	-	u
1112	LG13	TCONS_00058581	XLOC_037563	8234674	8232335	1101	0.4768	5	-	j
1113	LG13	TCONS_00058590	XLOC_037567	8295189	8294587	493	0.4929	2	-	u
1114	LG13	TCONS_00058615	XLOC_037587	8704969	8704453	360	0.4722	2	-	j
1115	LG13	TCONS_00058630	XLOC_037599	8964854	8963684	1171	0.3971	1	-	o
1116	LG13	TCONS_00058655	XLOC_037613	9414099	9413104	674	0.3798	3	-	j
1117	LG13	TCONS_00058701	XLOC_037647	10502447	10500952	857	0.4971	2	-	x
1118	LG13	TCONS_00058713	XLOC_037657	10632184	10631221	255	0.3922	2	-	u
1119	LG13	TCONS_00058789	XLOC_037715	15172756	15171728	602	0.4518	2	-	u
1120	LG13	TCONS_00058788	XLOC_037715	15172756	15171728	966	0.4089	2	-	u
1121	LG13	TCONS_00058887	XLOC_037790	18485931	18485236	613	0.3622	2	-	u
1122	LG13	TCONS_00058922	XLOC_037816	19295983	19295399	472	0.3856	2	-	j
1123	LG13	TCONS_00059128	XLOC_037966	22744483	22743565	822	0.4319	2	-	x
1124	LG13	TCONS_00059236	XLOC_038036	23651141	23646593	751	0.5979	2	-	u
1125	LG13	TCONS_00059237	XLOC_038036	23651141	23649767	1375	0.4756	1	-	u
1126	LG13	TCONS_00059337	XLOC_038098	24535574	24533571	402	0.4776	4	-	j
1127	LG13	TCONS_00059353	XLOC_038111	24749596	24748562	526	0.443	3	-	u
1128	LG13	TCONS_00059354	XLOC_038111	24749428	24749012	417	0.458	1	-	u
1129	LG13	TCONS_00059370	XLOC_038125	2949477	2948911	567	0.3774	1	.	u
1130	LG13	TCONS_00059372	XLOC_038127	2950242	2949882	361	0.41	1	.	u
1131	LG13	TCONS_00059374	XLOC_038129	2985827	2984994	834	0.3633	1	.	u
1132	LG13	TCONS_00059376	XLOC_038131	3482857	3481553	1305	0.4874	1	.	u
1133	LG13	TCONS_00059377	XLOC_038132	5528974	5528708	267	0.4719	1	.	u
1134	LG13	TCONS_00059378	XLOC_038133	5537975	5537766	210	0.5333	1	.	u
1135	LG13	TCONS_00059380	XLOC_038135	7133357	7133033	325	0.3908	1	.	u
1136	LG13	TCONS_00059381	XLOC_038136	7799032	7798798	235	0.2979	1	.	u
1137	LG13	TCONS_00059382	XLOC_038137	7800309	7800027	283	0.3534	1	.	u
1138	LG13	TCONS_00059385	XLOC_038140	8441297	8441014	284	0.581	1	.	u
1139	LG13	TCONS_00059389	XLOC_038144	11967227	11966689	539	0.3043	1	.	u
1140	LG13	TCONS_00059391	XLOC_038146	15710344	15710021	324	0.3889	1	.	u
1141	LG13	TCONS_00059392	XLOC_038147	16108301	16107573	729	0.3882	1	.	u
1142	LG13	TCONS_00059394	XLOC_038149	17871220	17870746	475	0.3768	1	.	u
1143	LG13	TCONS_00059396	XLOC_038151	18050322	18049970	353	0.3938	1	.	i
1144	LG13	TCONS_00059398	XLOC_038153	18723382	18723175	208	0.4471	1	.	u
1145	LG13	TCONS_00059401	XLOC_038156	18827736	18827500	237	0.3713	1	.	u
1146	LG13	TCONS_00059404	XLOC_038159	20407459	20407163	297	0.3535	1	.	u
1147	LG13	TCONS_00059405	XLOC_038160	20936332	20935796	537	0.3873	1	.	u
1148	LG13	TCONS_00059407	XLOC_038162	21527354	21526645	710	0.3155	1	.	u
1149	LG13	TCONS_00059408	XLOC_038163	21555842	21555561	282	0.3369	1	.	u
1150	LG13	TCONS_00059411	XLOC_038166	24288905	24288061	845	0.516	1	.	u
1151	LG13	TCONS_00059413	XLOC_038168	24454704	24454293	412	0.432	1	.	u
1152	LG14	TCONS_00059466	XLOC_038199	409931	407462	2033	0.3719	2	+	u
1153	LG14	TCONS_00059740	XLOC_038386	2721176	2720477	436	0.4358	3	+	u
1154	LG14	TCONS_00059875	XLOC_038476	4323395	4321400	478	0.4059	2	+	x
1155	LG14	TCONS_00059965	XLOC_038541	5966350	5965511	512	0.4805	2	+	u
1156	LG14	TCONS_00060009	XLOC_038577	7254078	7251785	1138	0.5105	3	+	j
1157	LG14	TCONS_00060063	XLOC_038617	9101019	9100400	456	0.3925	3	+	j
1158	LG14	TCONS_00060072	XLOC_038623	10091299	10088230	636	0.3522	3	+	u
1159	LG14	TCONS_00060116	XLOC_038656	12536807	12534753	1959	0.3298	2	+	x
1160	LG14	TCONS_00060118	XLOC_038657	12545917	12544194	724	0.4047	6	+	u
1161	LG14	TCONS_00060221	XLOC_038732	17027929	17025935	812	0.3929	3	+	x
1162	LG14	TCONS_00060222	XLOC_038733	17069875	17069247	474	0.4641	3	+	x
1163	LG14	TCONS_00060292	XLOC_038791	19345387	19343876	782	0.5678	3	+	x
1164	LG14	TCONS_00060578	XLOC_038981	23182680	23181985	602	0.3821	2	+	u
1165	LG14	TCONS_00060579	XLOC_038982	23184914	23182903	1754	0.382	3	+	u
1166	LG14	TCONS_00060655	XLOC_039033	23949258	23948522	649	0.3713	2	+	u
1167	LG14	TCONS_00060656	XLOC_039034	23950000	23949448	292	0.3938	2	+	u
1168	LG14	TCONS_00060755	XLOC_039081	24659821	24658374	1325	0.4415	2	+	x
1169	LG14	TCONS_00060944	XLOC_039184	1358389	1356829	1483	0.3871	2	-	x
1170	LG14	TCONS_00061120	XLOC_039294	2887093	2886737	357	0.4202	1	-	u
1171	LG14	TCONS_00061141	XLOC_039308	3085355	3084331	904	0.4856	2	-	j
1172	LG14	TCONS_00061312	XLOC_039427	5185097	5183222	454	0.5683	5	-	j
1173	LG14	TCONS_00061426	XLOC_039502	6952325	6951810	437	0.3524	2	-	j
1174	LG14	TCONS_00061437	XLOC_039512	7250519	7250074	300	0.3833	2	-	u
1175	LG14	TCONS_00061453	XLOC_039527	7753608	7752996	534	0.3558	2	-	u
1176	LG14	TCONS_00061454	XLOC_039527	7753623	7752996	544	0.3529	2	-	u
1177	LG14	TCONS_00061506	XLOC_039576	10263416	10262644	384	0.4583	2	-	o
1178	LG14	TCONS_00061550	XLOC_039604	12536640	12534427	1209	0.335	4	-	j
1179	LG14	TCONS_00061562	XLOC_039611	13174896	13174306	389	0.4704	3	-	x
1180	LG14	TCONS_00061584	XLOC_039623	13786702	13784953	438	0.4658	4	-	u
1181	LG14	TCONS_00061607	XLOC_039637	14154934	14153524	927	0.4337	2	-	j
1182	LG14	TCONS_00061679	XLOC_039689	17069654	17069222	377	0.4483	2	-	o
1183	LG14	TCONS_00061714	XLOC_039717	18296218	18295274	231	0.6147	3	-	j
1184	LG14	TCONS_00061749	XLOC_039742	19231816	19228517	689	0.4688	2	-	j
1185	LG14	TCONS_00062162	XLOC_040012	24531918	24531191	580	0.4155	2	-	x
1186	LG14	TCONS_00062195	XLOC_040029	1111936	1111627	310	0.3839	1	.	u
1187	LG14	TCONS_00062196	XLOC_040030	1715527	1715021	507	0.4911	1	.	u
1188	LG14	TCONS_00062197	XLOC_040031	1716114	1715681	434	0.4724	1	.	u
1189	LG14	TCONS_00062199	XLOC_040033	2788733	2787493	1241	0.3908	1	.	i
1190	LG14	TCONS_00062203	XLOC_040037	4749819	4749512	308	0.7078	1	.	u
1191	LG14	TCONS_00062204	XLOC_040038	4956007	4955775	233	0.6309	1	.	u
1192	LG14	TCONS_00062206	XLOC_040040	5219227	5218166	1062	0.5	1	.	u
1193	LG14	TCONS_00062207	XLOC_040041	5220987	5219341	1647	0.4821	1	.	u
1194	LG14	TCONS_00062208	XLOC_040042	6313201	6312784	418	0.5048	1	.	u
1195	LG14	TCONS_00062209	XLOC_040043	6780358	6779899	460	0.4152	1	.	u
1196	LG14	TCONS_00062211	XLOC_040045	7251368	7250933	436	0.3417	1	.	u
1197	LG14	TCONS_00062215	XLOC_040049	7987024	7986640	385	0.4338	1	.	u
1198	LG14	TCONS_00062216	XLOC_040050	8032767	8032475	293	0.3652	1	.	u
1199	LG14	TCONS_00062222	XLOC_040056	11621606	11621253	354	0.5	1	.	u
1200	LG14	TCONS_00062228	XLOC_040062	13172188	13171273	916	0.4651	1	.	u
1201	LG14	TCONS_00062230	XLOC_040064	14086614	14086257	358	0.3575	1	.	u
1202	LG14	TCONS_00062232	XLOC_040066	14097804	14097331	474	0.3882	1	.	u
1203	LG14	TCONS_00062233	XLOC_040067	14098422	14098009	414	0.3744	1	.	u
1204	LG14	TCONS_00062234	XLOC_040068	15340045	15339213	833	0.3878	1	.	u
1205	LG14	TCONS_00062236	XLOC_040070	16585923	16585173	751	0.3702	1	.	u
1206	LG14	TCONS_00062238	XLOC_040072	16989070	16988792	279	0.4229	1	.	u
1207	LG14	TCONS_00062240	XLOC_040074	17120023	17119052	972	0.3704	1	.	u
1208	LG14	TCONS_00062242	XLOC_040076	17941733	17941472	262	0.3817	1	.	u
1209	LG14	TCONS_00062243	XLOC_040077	19097435	19096416	1020	0.3294	1	.	u
1210	LG14	TCONS_00062248	XLOC_040082	21775208	21774622	587	0.3254	1	.	u
1211	LG14	TCONS_00062249	XLOC_040083	22562432	22562007	426	0.4343	1	.	u
1212	LG14	TCONS_00062250	XLOC_040084	22933240	22932900	341	0.349	1	.	u
1213	LG14	TCONS_00062251	XLOC_040085	23043964	23043748	217	0.3548	1	.	u
1214	LG14	TCONS_00062252	XLOC_040086	23269111	23268590	522	0.3908	1	.	u
1215	LG14	TCONS_00062254	XLOC_040088	23661459	23660645	815	0.4012	1	.	u
1216	LG15	TCONS_00062429	XLOC_040196	1255221	1252136	666	0.4399	3	+	u
1217	LG15	TCONS_00062433	XLOC_040199	1291764	1290938	827	0.3676	1	+	x
1218	LG15	TCONS_00062435	XLOC_040201	1335124	1334787	338	0.4615	1	+	x
1219	LG15	TCONS_00062523	XLOC_040257	2501007	2500529	479	0.405	1	+	x
1220	LG15	TCONS_00062599	XLOC_040311	3796407	3795937	357	0.6022	2	+	j
1221	LG15	TCONS_00062799	XLOC_040457	10538650	10537443	590	0.4458	4	+	j
1222	LG15	TCONS_00062811	XLOC_040463	10787984	10787232	580	0.4138	2	+	u
1223	LG15	TCONS_00062852	XLOC_040490	12385814	12385224	346	0.3844	2	+	u
1224	LG15	TCONS_00062864	XLOC_040496	12556300	12555713	388	0.3789	3	+	u
1225	LG15	TCONS_00062887	XLOC_040519	13251695	13251407	289	0.3668	1	+	u
1226	LG15	TCONS_00062913	XLOC_040540	14391650	14390488	1163	0.3697	1	+	o
1227	LG15	TCONS_00062977	XLOC_040586	15945928	15943219	1056	0.4962	3	+	x
1228	LG15	TCONS_00063165	XLOC_040709	18667763	18666744	499	0.3888	4	+	j
1229	LG15	TCONS_00063220	XLOC_040743	19121454	19120973	402	0.4776	2	+	j
1230	LG15	TCONS_00063646	XLOC_041003	22754583	22754025	559	0.3792	1	+	u
1231	LG15	TCONS_00064347	XLOC_041438	5459559	5457562	465	0.3763	3	-	u
1232	LG15	TCONS_00064465	XLOC_041529	10833794	10832474	1321	0.3732	1	-	u
1233	LG15	TCONS_00064521	XLOC_041571	13226215	13224277	762	0.3898	3	-	u
1234	LG15	TCONS_00064553	XLOC_041598	14393375	14390380	614	0.4235	4	-	x
1235	LG15	TCONS_00064555	XLOC_041598	14393466	14390380	623	0.4318	3	-	x
1236	LG15	TCONS_00064558	XLOC_041600	14412648	14412152	497	0.3421	1	-	u
1237	LG15	TCONS_00064630	XLOC_041648	15823953	15819905	780	0.3923	6	-	j
1238	LG15	TCONS_00064708	XLOC_041690	16792200	16790733	1468	0.4312	1	-	u
1239	LG15	TCONS_00064710	XLOC_041690	16792200	16790791	571	0.4764	2	-	u
1240	LG15	TCONS_00064709	XLOC_041690	16792200	16790791	603	0.4743	2	-	u
1241	LG15	TCONS_00064725	XLOC_041703	17137877	17137444	434	0.4309	1	-	x
1242	LG15	TCONS_00064781	XLOC_041737	17889494	17889230	265	0.7283	1	-	o
1243	LG15	TCONS_00064881	XLOC_041806	19317581	19314138	1884	0.4289	4	-	j
1244	LG15	TCONS_00065015	XLOC_041897	20526635	20525757	537	0.4395	2	-	u
1245	LG15	TCONS_00065016	XLOC_041898	20530742	20529709	939	0.3898	2	-	u
1246	LG15	TCONS_00065056	XLOC_041922	20821065	20819658	751	0.498	2	-	j
1247	LG15	TCONS_00065149	XLOC_041978	21590228	21588430	1398	0.3856	2	-	u
1248	LG15	TCONS_00065151	XLOC_041978	21593366	21588430	3976	0.4268	5	-	u
1249	LG15	TCONS_00065158	XLOC_041983	21659569	21658490	931	0.4178	2	-	u
1250	LG15	TCONS_00065178	XLOC_041997	21851985	21850505	635	0.4551	5	-	j
1251	LG15	TCONS_00065250	XLOC_042047	22520909	22520411	392	0.4158	2	-	u
1252	LG15	TCONS_00065274	XLOC_042062	22675142	22674333	810	0.3852	1	-	u
1253	LG15	TCONS_00065295	XLOC_042075	22861565	22861154	295	0.661	2	-	u
1254	LG15	TCONS_00065331	XLOC_042097	23234519	23234002	407	0.5921	2	-	x
1255	LG15	TCONS_00065347	XLOC_042107	23322691	23321891	501	0.4271	3	-	j
1256	LG15	TCONS_00065396	XLOC_042134	23637173	23636052	525	0.4971	3	-	u
1257	LG15	TCONS_00065517	XLOC_042203	347169	346568	602	0.3688	1	.	u
1258	LG15	TCONS_00065518	XLOC_042204	349722	349308	415	0.441	1	.	u
1259	LG15	TCONS_00065519	XLOC_042205	433503	433286	218	0.3991	1	.	u
1260	LG15	TCONS_00065520	XLOC_042206	882699	881977	723	0.4564	1	.	u
1261	LG15	TCONS_00065526	XLOC_042212	1354463	1353796	668	0.3713	1	.	u
1262	LG15	TCONS_00065527	XLOC_042213	2554511	2553953	559	0.4043	1	.	u
1263	LG15	TCONS_00065531	XLOC_042217	3686892	3686133	760	0.5487	1	.	u
1264	LG15	TCONS_00065532	XLOC_042218	4839286	4838598	689	0.521	1	.	u
1265	LG15	TCONS_00065533	XLOC_042219	4840570	4839732	839	0.4029	1	.	u
1266	LG15	TCONS_00065534	XLOC_042220	5714344	5714144	201	0.3881	1	.	u
1267	LG15	TCONS_00065535	XLOC_042221	6090445	6089754	692	0.3858	1	.	u
1268	LG15	TCONS_00065537	XLOC_042223	6570546	6569517	1030	0.4097	1	.	u
1269	LG15	TCONS_00065539	XLOC_042225	7436306	7435743	564	0.3918	1	.	u
1270	LG15	TCONS_00065544	XLOC_042230	10678938	10678268	671	0.383	1	.	u
1271	LG15	TCONS_00065546	XLOC_042232	10685586	10684688	899	0.4627	1	.	u
1272	LG15	TCONS_00065547	XLOC_042233	12078993	12078648	346	0.474	1	.	u
1273	LG15	TCONS_00065549	XLOC_042235	12086666	12085959	708	0.4534	1	.	u
1274	LG15	TCONS_00065552	XLOC_042238	13463281	13462952	330	0.3788	1	.	u
1275	LG15	TCONS_00065554	XLOC_042240	13464921	13464719	203	0.3448	1	.	u
1276	LG15	TCONS_00065555	XLOC_042241	14444842	14444116	727	0.4017	1	.	u
1277	LG15	TCONS_00065562	XLOC_042248	15940881	15940073	809	0.4512	1	.	u
1278	LG15	TCONS_00065563	XLOC_042249	15948864	15948439	426	0.5235	1	.	u
1279	LG15	TCONS_00065565	XLOC_042251	16125301	16125042	260	0.4385	1	.	u
1280	LG15	TCONS_00065568	XLOC_042254	17310987	17310642	346	0.5607	1	.	u
1281	LG15	TCONS_00065570	XLOC_042256	17379188	17378339	850	0.3824	1	.	u
1282	LG15	TCONS_00065571	XLOC_042257	17822682	17822398	285	0.3649	1	.	u
1283	LG15	TCONS_00065574	XLOC_042260	18706259	18705954	306	0.3268	1	.	u
1284	LG15	TCONS_00065575	XLOC_042261	18834760	18834419	342	0.5994	1	.	u
1285	LG15	TCONS_00065576	XLOC_042262	20406396	20406170	227	0.4273	1	.	u
1286	LG15	TCONS_00065579	XLOC_042265	21587279	21586936	344	0.4157	1	.	u
1287	LG15	TCONS_00065580	XLOC_042266	21660313	21659887	427	0.3677	1	.	u
1288	LG15	TCONS_00065582	XLOC_042268	23452929	23452584	346	0.3671	1	.	u
1289	LG15	TCONS_00065583	XLOC_042269	24031121	24030843	279	0.4659	1	.	u
1290	LG16	TCONS_00065695	XLOC_042338	2110521	2109003	551	0.3956	5	+	u
1291	LG16	TCONS_00065707	XLOC_042348	2313319	2311628	555	0.4775	3	+	u
1292	LG16	TCONS_00065748	XLOC_042376	3648057	3647510	205	0.3512	2	+	u
1293	LG16	TCONS_00065809	XLOC_042424	5232531	5231244	1163	0.4058	2	+	x
1294	LG16	TCONS_00065837	XLOC_042443	5726108	5724599	1510	0.3775	1	+	u
1295	LG16	TCONS_00065870	XLOC_042470	6606574	6605856	719	0.3713	1	+	u
1296	LG16	TCONS_00065954	XLOC_042524	8395328	8394023	286	0.472	2	+	u
1297	LG16	TCONS_00065982	XLOC_042542	9028519	9021237	809	0.3659	5	+	j
1298	LG16	TCONS_00066023	XLOC_042570	11291186	11290502	685	0.3737	1	+	u
1299	LG16	TCONS_00066024	XLOC_042570	11292635	11291452	662	0.3988	2	+	u
1300	LG16	TCONS_00066051	XLOC_042590	11750783	11749639	1044	0.386	2	+	j
1301	LG16	TCONS_00066117	XLOC_042638	12965729	12964630	301	0.4518	4	+	u
1302	LG16	TCONS_00066172	XLOC_042673	13677785	13677373	299	0.5686	2	+	x
1303	LG16	TCONS_00066238	XLOC_042720	14491610	14490615	379	0.4248	2	+	x
1304	LG16	TCONS_00066286	XLOC_042760	15233686	15228305	1475	0.4488	4	+	x
1305	LG16	TCONS_00066287	XLOC_042760	15233686	15228780	1935	0.4289	3	+	x
1306	LG16	TCONS_00066353	XLOC_042805	15929143	15928028	664	0.4021	3	+	x
1307	LG16	TCONS_00066393	XLOC_042831	16276036	16272908	858	0.4464	4	+	o
1308	LG16	TCONS_00066604	XLOC_042971	18466609	18465932	426	0.5493	2	+	j
1309	LG16	TCONS_00066672	XLOC_043008	18986345	18985538	595	0.4286	2	+	x
1310	LG16	TCONS_00066682	XLOC_043015	19057929	19055547	1142	0.3809	3	+	x
1311	LG16	TCONS_00066912	XLOC_043167	21109114	21107673	938	0.4424	3	+	j
1312	LG16	TCONS_00066913	XLOC_043168	21124693	21120803	941	0.3996	2	+	x
1313	LG16	TCONS_00066994	XLOC_043222	21926380	21925215	752	0.4029	2	+	u
1314	LG16	TCONS_00066995	XLOC_043222	21926380	21925527	854	0.3946	1	+	u
1315	LG16	TCONS_00066996	XLOC_043222	21926380	21925555	494	0.4291	2	+	u
1316	LG16	TCONS_00067070	XLOC_043265	22478787	22478431	273	0.4322	2	+	u
1317	LG16	TCONS_00067123	XLOC_043301	22878739	22877493	684	0.3392	2	+	x
1318	LG16	TCONS_00067174	XLOC_043334	23248700	23247677	286	0.4056	5	+	j
1319	LG16	TCONS_00067187	XLOC_043343	23357411	23352505	723	0.5048	2	+	x
1320	LG16	TCONS_00067214	XLOC_043362	23566505	23565528	386	0.3834	2	+	u
1321	LG16	TCONS_00067321	XLOC_043420	302337	302057	281	0.3915	1	-	x
1322	LG16	TCONS_00067378	XLOC_043463	1545071	1543964	1108	0.3168	1	-	u
1323	LG16	TCONS_00067487	XLOC_043537	3628323	3626884	1440	0.3694	1	-	u
1324	LG16	TCONS_00067488	XLOC_043537	3628655	3626884	741	0.4426	3	-	x
1325	LG16	TCONS_00067536	XLOC_043573	4724904	4723672	636	0.4418	5	-	j
1326	LG16	TCONS_00067567	XLOC_043595	5606279	5604764	1421	0.3223	2	-	x
1327	LG16	TCONS_00067568	XLOC_043595	5607884	5604764	1049	0.408	2	-	x
1328	LG16	TCONS_00067599	XLOC_043618	6607149	6605856	490	0.4327	2	-	x
1329	LG16	TCONS_00067661	XLOC_043672	8032629	8031062	1262	0.3811	3	-	u
1330	LG16	TCONS_00067719	XLOC_043718	9282107	9279712	885	0.4825	2	-	u
1331	LG16	TCONS_00067732	XLOC_043731	11052626	11050726	832	0.3942	5	-	u
1332	LG16	TCONS_00067833	XLOC_043793	13093356	13092737	469	0.4286	2	-	x
1333	LG16	TCONS_00067847	XLOC_043802	13207741	13206583	688	0.4869	2	-	j
1334	LG16	TCONS_00067892	XLOC_043836	13731429	13729897	1358	0.352	2	-	u
1335	LG16	TCONS_00067893	XLOC_043836	13731800	13729897	1453	0.3551	3	-	u
1336	LG16	TCONS_00067904	XLOC_043845	13956728	13955874	539	0.3636	3	-	u
1337	LG16	TCONS_00068061	XLOC_043948	15752913	15750972	988	0.415	3	-	j
1338	LG16	TCONS_00068336	XLOC_044108	17952745	17951701	584	0.3322	6	-	u
1339	LG16	TCONS_00068381	XLOC_044131	18229263	18228613	325	0.36	2	-	x
1340	LG16	TCONS_00068396	XLOC_044142	18458309	18457548	691	0.5412	2	-	x
1341	LG16	TCONS_00068413	XLOC_044154	18636580	18635777	804	0.398	1	-	u
1342	LG16	TCONS_00068556	XLOC_044247	19874085	19873122	510	0.5745	2	-	u
1343	LG16	TCONS_00068563	XLOC_044250	19897205	19896122	892	0.3711	3	-	j
1344	LG16	TCONS_00068635	XLOC_044302	20679179	20677479	568	0.4736	4	-	u
1345	LG16	TCONS_00068832	XLOC_044416	22138603	22137277	1199	0.3853	2	-	u
1346	LG16	TCONS_00069105	XLOC_044577	24024803	24024138	551	0.4338	2	-	x
1347	LG16	TCONS_00069119	XLOC_044582	500679	499643	1037	0.4021	1	.	u
1348	LG16	TCONS_00069120	XLOC_044583	501695	500752	944	0.4047	1	.	u
1349	LG16	TCONS_00069125	XLOC_044588	1360884	1359808	1077	0.3742	1	.	u
1350	LG16	TCONS_00069131	XLOC_044594	3647150	3646865	286	0.4056	1	.	u
1351	LG16	TCONS_00069132	XLOC_044595	4965415	4964825	591	0.6244	1	.	u
1352	LG16	TCONS_00069133	XLOC_044596	5007510	5007090	421	0.4228	1	.	u
1353	LG16	TCONS_00069142	XLOC_044605	9155404	9154691	714	0.4174	1	.	u
1354	LG16	TCONS_00069144	XLOC_044607	10075415	10075178	238	0.4412	1	.	u
1355	LG16	TCONS_00069147	XLOC_044610	11582458	11581960	499	0.3667	1	.	u
1356	LG16	TCONS_00069149	XLOC_044612	12223173	12222973	201	0.398	1	.	u
1357	LG16	TCONS_00069150	XLOC_044613	12239177	12238845	333	0.3483	1	.	u
1358	LG16	TCONS_00069151	XLOC_044614	12310979	12310507	473	0.4884	1	.	u
1359	LG16	TCONS_00069154	XLOC_044617	13941173	13940933	241	0.3817	1	.	u
1360	LG16	TCONS_00069155	XLOC_044618	14141638	14141270	369	0.4255	1	.	u
1361	LG16	TCONS_00069156	XLOC_044619	14142989	14142487	503	0.3638	1	.	u
1362	LG16	TCONS_00069157	XLOC_044620	14185266	14184672	595	0.4874	1	.	u
1363	LG16	TCONS_00069159	XLOC_044622	14757943	14757571	373	0.4611	1	.	u
1364	LG16	TCONS_00069160	XLOC_044623	14893873	14892992	882	0.3685	1	.	u
1365	LG16	TCONS_00069161	XLOC_044624	15127697	15127324	374	0.4626	1	.	u
1366	LG16	TCONS_00069163	XLOC_044626	16120302	16118914	1389	0.4406	1	.	u
1367	LG16	TCONS_00069164	XLOC_044627	16122730	16122151	580	0.3655	1	.	u
1368	LG16	TCONS_00069171	XLOC_044634	22546495	22546271	225	0.6089	1	.	u
1369	LG16	TCONS_00069175	XLOC_044638	23266736	23266407	330	0.4455	1	.	u
1370	LG16	TCONS_00069176	XLOC_044639	23443351	23443118	234	0.359	1	.	u
1371	LG16	TCONS_00069177	XLOC_044640	23444214	23443936	279	0.3513	1	.	u
1372	LG17	TCONS_00069333	XLOC_044749	1601391	1600636	256	0.4336	4	+	u
1373	LG17	TCONS_00069342	XLOC_044756	1810451	1807913	344	0.407	2	+	j
1374	LG17	TCONS_00069343	XLOC_044756	1810451	1809633	660	0.3985	2	+	x
1375	LG17	TCONS_00069426	XLOC_044809	3303499	3303032	389	0.4087	2	+	u
1376	LG17	TCONS_00069434	XLOC_044815	3441948	3441483	219	0.3973	2	+	u
1377	LG17	TCONS_00069439	XLOC_044817	3515182	3513852	528	0.4299	6	+	j
1378	LG17	TCONS_00069451	XLOC_044826	3903396	3902112	248	0.496	4	+	j
1379	LG17	TCONS_00069487	XLOC_044852	4588323	4587896	356	0.382	2	+	u
1380	LG17	TCONS_00069656	XLOC_044992	13328320	13327126	615	0.3984	3	+	x
1381	LG17	TCONS_00069746	XLOC_045061	16664512	16662820	795	0.4616	2	+	u
1382	LG17	TCONS_00069752	XLOC_045066	16794394	16793521	770	0.6273	2	+	u
1383	LG17	TCONS_00069793	XLOC_045102	18073344	18071406	902	0.4678	3	+	x
1384	LG17	TCONS_00069795	XLOC_045102	18073344	18072053	616	0.4302	2	+	x
1385	LG17	TCONS_00069813	XLOC_045113	18397726	18396639	561	0.4706	2	+	x
1386	LG17	TCONS_00069866	XLOC_045155	19622944	19621906	954	0.413	2	+	j
1387	LG17	TCONS_00070046	XLOC_045285	22100709	22099568	769	0.485	2	+	j
1388	LG17	TCONS_00070112	XLOC_045325	22647646	22646928	311	0.4727	2	+	u
1389	LG17	TCONS_00070214	XLOC_045397	23757114	23756096	824	0.4211	3	+	u
1390	LG17	TCONS_00070412	XLOC_045524	1907914	1906274	1324	0.4184	3	-	o
1391	LG17	TCONS_00070411	XLOC_045524	1907914	1906274	850	0.4424	4	-	o
1392	LG17	TCONS_00070413	XLOC_045524	1907914	1906641	1199	0.4087	2	-	o
1393	LG17	TCONS_00070466	XLOC_045566	2764253	2759728	3896	0.3709	2	-	u
1394	LG17	TCONS_00070500	XLOC_045583	3362999	3362521	479	0.4405	1	-	x
1395	LG17	TCONS_00070670	XLOC_045725	8553530	8551512	838	0.4618	2	-	u
1396	LG17	TCONS_00070774	XLOC_045808	13817976	13816482	1063	0.3688	3	-	u
1397	LG17	TCONS_00070813	XLOC_045841	16019050	16017916	781	0.4366	4	-	j
1398	LG17	TCONS_00070852	XLOC_045875	17269658	17268477	354	0.4209	4	-	j
1399	LG17	TCONS_00071001	XLOC_045991	20409965	20409007	545	0.556	2	-	j
1400	LG17	TCONS_00071003	XLOC_045991	20410748	20410138	611	0.3421	1	-	o
1401	LG17	TCONS_00071062	XLOC_046028	21442136	21439140	458	0.4825	2	-	j
1402	LG17	TCONS_00071265	XLOC_046140	23332044	23331271	626	0.4361	2	-	j
1403	LG17	TCONS_00071326	XLOC_046187	23836887	23833902	347	0.4697	4	-	u
1404	LG17	TCONS_00071331	XLOC_046192	2755851	2755623	229	0.3581	1	.	u
1405	LG17	TCONS_00071332	XLOC_046193	2906369	2906169	201	0.403	1	.	u
1406	LG17	TCONS_00071333	XLOC_046194	3238721	3236998	1724	0.3376	1	.	u
1407	LG17	TCONS_00071335	XLOC_046196	3706474	3706132	343	0.4694	1	.	u
1408	LG17	TCONS_00071337	XLOC_046198	3709803	3709534	270	0.463	1	.	u
1409	LG17	TCONS_00071342	XLOC_046203	4931036	4930349	688	0.4201	1	.	u
1410	LG17	TCONS_00071343	XLOC_046204	7341000	7340596	405	0.3753	1	.	u
1411	LG17	TCONS_00071344	XLOC_046205	7342690	7342060	631	0.3914	1	.	u
1412	LG17	TCONS_00071345	XLOC_046206	7357166	7356215	952	0.4506	1	.	u
1413	LG17	TCONS_00071346	XLOC_046207	7358315	7357996	320	0.3312	1	.	u
1414	LG17	TCONS_00071348	XLOC_046209	7374698	7373895	804	0.3918	1	.	u
1415	LG17	TCONS_00071354	XLOC_046215	12675000	12674483	518	0.4402	1	.	u
1416	LG17	TCONS_00071355	XLOC_046216	12675513	12675218	296	0.3277	1	.	u
1417	LG17	TCONS_00071357	XLOC_046218	14852327	14852110	218	0.4174	1	.	u
1418	LG17	TCONS_00071359	XLOC_046220	14941874	14941598	277	0.4332	1	.	u
1419	LG17	TCONS_00071361	XLOC_046222	15296945	15296477	469	0.3177	1	.	u
1420	LG17	TCONS_00071362	XLOC_046223	15297301	15297002	300	0.2833	1	.	u
1421	LG17	TCONS_00071363	XLOC_046224	15313874	15313148	727	0.3645	1	.	u
1422	LG17	TCONS_00071364	XLOC_046225	18092392	18092142	251	0.3984	1	.	u
1423	LG17	TCONS_00071366	XLOC_046227	18549513	18548640	874	0.4016	1	.	u
1424	LG17	TCONS_00071369	XLOC_046230	21458601	21457680	922	0.3601	1	.	u
1425	LG17	TCONS_00071372	XLOC_046233	22641329	22640853	477	0.4528	1	.	u
1426	LG17	TCONS_00071373	XLOC_046234	22641930	22641557	374	0.3877	1	.	u
1427	LG17	TCONS_00071374	XLOC_046235	22642379	22641983	397	0.335	1	.	u
1428	LG17	TCONS_00071375	XLOC_046236	22646619	22646364	256	0.418	1	.	u
1429	LG17	TCONS_00071376	XLOC_046237	22648097	22647809	289	0.4394	1	.	u
1430	LG17	TCONS_00071377	XLOC_046238	23512892	23512432	461	0.3753	1	.	u
1431	LG18	TCONS_00071406	XLOC_046256	249075	248262	628	0.414	2	+	u
1432	LG18	TCONS_00071447	XLOC_046281	516433	515494	443	0.3454	3	+	u
1433	LG18	TCONS_00071642	XLOC_046421	2962201	2961069	376	0.4362	2	+	u
1434	LG18	TCONS_00071751	XLOC_046495	5575084	5574460	543	0.3425	2	+	u
1435	LG18	TCONS_00071852	XLOC_046565	9319957	9319298	493	0.3935	3	+	u
1436	LG18	TCONS_00071887	XLOC_046592	11945534	11943310	2225	0.3969	1	+	u
1437	LG18	TCONS_00072112	XLOC_046771	19174155	19173283	328	0.3933	2	+	u
1438	LG18	TCONS_00072257	XLOC_046872	21047409	21045413	314	0.4395	2	+	x
1439	LG18	TCONS_00072291	XLOC_046893	21472777	21472311	375	0.408	2	+	x
1440	LG18	TCONS_00072318	XLOC_046913	21876706	21875428	908	0.4295	2	+	x
1441	LG18	TCONS_00072369	XLOC_046942	22458600	22457770	688	0.4433	2	+	x
1442	LG18	TCONS_00072536	XLOC_047046	877936	875904	1928	0.3932	2	-	u
1443	LG18	TCONS_00072752	XLOC_047202	4134699	4134076	282	0.4184	2	-	u
1444	LG18	TCONS_00072770	XLOC_047218	4571462	4567920	688	0.4608	5	-	j
1445	LG18	TCONS_00072769	XLOC_047218	4571462	4567920	1019	0.421	4	-	j
1446	LG18	TCONS_00072838	XLOC_047268	6161315	6157039	821	0.4068	3	-	x
1447	LG18	TCONS_00072846	XLOC_047274	6287053	6284911	478	0.3473	3	-	u
1448	LG18	TCONS_00072867	XLOC_047291	6664424	6661268	1092	0.4368	6	-	j
1449	LG18	TCONS_00072966	XLOC_047366	11977944	11977193	693	0.3564	2	-	j
1450	LG18	TCONS_00073003	XLOC_047401	13825741	13825407	205	0.4293	2	-	u
1451	LG18	TCONS_00073023	XLOC_047415	14256827	14255838	822	0.4002	2	-	u
1452	LG18	TCONS_00073025	XLOC_047415	14257514	14255838	1141	0.4584	4	-	u
1453	LG18	TCONS_00073024	XLOC_047415	14257514	14255838	1149	0.4569	4	-	u
1454	LG18	TCONS_00073182	XLOC_047530	19052170	19050736	773	0.3661	4	-	j
1455	LG18	TCONS_00073183	XLOC_047530	19052195	19050736	800	0.365	4	-	j
1456	LG18	TCONS_00073184	XLOC_047530	19054104	19050736	656	0.4024	6	-	j
1457	LG18	TCONS_00073435	XLOC_047700	21995772	21995352	323	0.4365	2	-	u
1458	LG18	TCONS_00073436	XLOC_047700	21995774	21995352	321	0.433	2	-	u
1459	LG18	TCONS_00073445	XLOC_047706	22079604	22078803	702	0.4202	2	-	u
1460	LG18	TCONS_00073449	XLOC_047709	22158215	22157404	682	0.4619	2	-	u
1461	LG18	TCONS_00073450	XLOC_047709	22158223	22157404	694	0.4654	2	-	u
1462	LG18	TCONS_00073524	XLOC_047757	23174370	23173699	472	0.4873	3	-	j
1463	LG18	TCONS_00073529	XLOC_047761	1103693	1102718	976	0.4498	1	.	u
1464	LG18	TCONS_00073530	XLOC_047762	1251778	1251495	284	0.5211	1	.	u
1465	LG18	TCONS_00073534	XLOC_047766	1712020	1711626	395	0.4962	1	.	u
1466	LG18	TCONS_00073536	XLOC_047768	2223800	2223377	424	0.3349	1	.	u
1467	LG18	TCONS_00073537	XLOC_047769	2485152	2484700	453	0.5607	1	.	u
1468	LG18	TCONS_00073538	XLOC_047770	2848515	2848235	281	0.4484	1	.	u
1469	LG18	TCONS_00073540	XLOC_047772	3083856	3083272	585	0.4667	1	.	u
1470	LG18	TCONS_00073541	XLOC_047773	3421826	3421088	739	0.3694	1	.	u
1471	LG18	TCONS_00073542	XLOC_047774	3455472	3455174	299	0.4214	1	.	u
1472	LG18	TCONS_00073543	XLOC_047775	3456866	3456069	798	0.3421	1	.	u
1473	LG18	TCONS_00073544	XLOC_047776	3473652	3473376	277	0.4404	1	.	u
1474	LG18	TCONS_00073546	XLOC_047778	3479914	3479304	611	0.3355	1	.	u
1475	LG18	TCONS_00073549	XLOC_047781	3581959	3581388	572	0.3811	1	.	u
1476	LG18	TCONS_00073550	XLOC_047782	3680079	3679705	375	0.2667	1	.	u
1477	LG18	TCONS_00073551	XLOC_047783	4922986	4922629	358	0.3408	1	.	u
1478	LG18	TCONS_00073553	XLOC_047785	5549661	5548938	724	0.453	1	.	u
1479	LG18	TCONS_00073556	XLOC_047788	5684997	5684625	373	0.4558	1	.	u
1480	LG18	TCONS_00073557	XLOC_047789	6147871	6147605	267	0.427	1	.	u
1481	LG18	TCONS_00073558	XLOC_047790	6156930	6156276	655	0.458	1	.	u
1482	LG18	TCONS_00073559	XLOC_047791	7085637	7085264	374	0.4679	1	.	u
1483	LG18	TCONS_00073560	XLOC_047792	7755132	7754913	220	0.3955	1	.	u
1484	LG18	TCONS_00073561	XLOC_047793	7886970	7885174	1797	0.3734	1	.	u
1485	LG18	TCONS_00073562	XLOC_047794	7888911	7888066	846	0.3428	1	.	u
1486	LG18	TCONS_00073563	XLOC_047795	7940104	7939562	543	0.3517	1	.	u
1487	LG18	TCONS_00073564	XLOC_047796	8421263	8420556	708	0.4294	1	.	u
1488	LG18	TCONS_00073565	XLOC_047797	10828589	10828372	218	0.4083	1	.	u
1489	LG18	TCONS_00073566	XLOC_047798	11331793	11331486	308	0.461	1	.	u
1490	LG18	TCONS_00073568	XLOC_047800	11701547	11701255	293	0.3618	1	.	u
1491	LG18	TCONS_00073569	XLOC_047801	11702040	11701764	277	0.343	1	.	u
1492	LG18	TCONS_00073570	XLOC_047802	13174287	13174060	228	0.3465	1	.	u
1493	LG18	TCONS_00073573	XLOC_047805	14685241	14684941	301	0.4086	1	.	u
1494	LG18	TCONS_00073575	XLOC_047807	15307603	15307399	205	0.361	1	.	u
1495	LG18	TCONS_00073578	XLOC_047810	17527814	17527534	281	0.3879	1	.	u
1496	LG18	TCONS_00073579	XLOC_047811	17884064	17883691	374	0.4118	1	.	u
1497	LG18	TCONS_00073580	XLOC_047812	18298007	18297517	491	0.5092	1	.	u
1498	LG18	TCONS_00073582	XLOC_047814	19933820	19933358	463	0.3305	1	.	u
1499	LG18	TCONS_00073586	XLOC_047818	21996343	21995928	416	0.4663	1	.	u
1500	LG18	TCONS_00073588	XLOC_047820	22129597	22129080	518	0.4208	1	.	u
1501	LG18	TCONS_00073589	XLOC_047821	22159069	22158688	382	0.4581	1	.	u
1502	LG18	TCONS_00073590	XLOC_047822	22161937	22161727	211	0.5403	1	.	u
1503	LG18	TCONS_00073591	XLOC_047823	22301630	22301130	501	0.4351	1	.	u
1504	LG18	TCONS_00073593	XLOC_047825	22441384	22440945	440	0.4091	1	.	u
1505	LG18	TCONS_00073596	XLOC_047828	22611539	22610833	707	0.3876	1	.	u
1506	LG18	TCONS_00073597	XLOC_047829	22613450	22612124	1327	0.416	1	.	u
1507	LG18	TCONS_00073603	XLOC_047835	22933681	22932745	937	0.3927	1	.	u
1508	LG19	TCONS_00073749	XLOC_047938	2149030	2148354	366	0.4044	3	+	u
1509	LG19	TCONS_00073750	XLOC_047938	2149030	2148355	261	0.4061	3	+	u
1510	LG19	TCONS_00073789	XLOC_047962	2544638	2543737	503	0.3857	2	+	u
1511	LG19	TCONS_00073791	XLOC_047963	2545668	2545065	212	0.4104	2	+	u
1512	LG19	TCONS_00073790	XLOC_047963	2545668	2545065	206	0.3981	2	+	u
1513	LG19	TCONS_00073821	XLOC_047989	3249887	3245773	399	0.5464	2	+	u
1514	LG19	TCONS_00073996	XLOC_048121	6813942	6812794	549	0.3989	4	+	u
1515	LG19	TCONS_00074115	XLOC_048214	14039017	14038349	317	0.4132	3	+	u
1516	LG19	TCONS_00074146	XLOC_048238	15198708	15195361	2038	0.4024	5	+	j
1517	LG19	TCONS_00074161	XLOC_048250	15883525	15882975	247	0.336	2	+	u
1518	LG19	TCONS_00074175	XLOC_048260	16608644	16607725	713	0.4572	2	+	x
1519	LG19	TCONS_00074198	XLOC_048276	17542440	17541339	277	0.4838	2	+	j
1520	LG19	TCONS_00074201	XLOC_048279	17571313	17570157	469	0.467	4	+	j
1521	LG19	TCONS_00074205	XLOC_048282	17666545	17662323	758	0.4789	2	+	o
1522	LG19	TCONS_00074560	XLOC_048523	22977370	22972416	479	0.4322	2	+	j
1523	LG19	TCONS_00074711	XLOC_048630	1640559	1640064	378	0.4365	2	-	u
1524	LG19	TCONS_00074996	XLOC_048828	6595416	6594077	429	0.4079	3	-	u
1525	LG19	TCONS_00075076	XLOC_048882	8409711	8408086	898	0.4733	2	-	j
1526	LG19	TCONS_00075091	XLOC_048895	8706993	8705244	1006	0.3777	2	-	u
1527	LG19	TCONS_00075092	XLOC_048895	8708373	8705244	752	0.4481	5	-	x
1528	LG19	TCONS_00075093	XLOC_048895	8706993	8705995	999	0.3664	1	-	u
1529	LG19	TCONS_00075128	XLOC_048926	10527386	10524609	1352	0.5133	5	-	x
1530	LG19	TCONS_00075127	XLOC_048926	10527386	10524609	1423	0.5046	5	-	x
1531	LG19	TCONS_00075133	XLOC_048930	10674013	10672561	941	0.3751	3	-	u
1532	LG19	TCONS_00075132	XLOC_048930	10674013	10672561	947	0.377	3	-	u
1533	LG19	TCONS_00075136	XLOC_048933	10819521	10818772	359	0.4011	6	-	u
1534	LG19	TCONS_00075157	XLOC_048949	13997139	13995364	1097	0.4567	3	-	x
1535	LG19	TCONS_00075211	XLOC_048995	17220622	17219673	838	0.3604	2	-	x
1536	LG19	TCONS_00075241	XLOC_049018	17936829	17935752	684	0.3918	2	-	u
1537	LG19	TCONS_00075268	XLOC_049038	18353732	18353044	689	0.4006	1	-	u
1538	LG19	TCONS_00075269	XLOC_049038	18353854	18353045	369	0.4499	3	-	u
1539	LG19	TCONS_00075453	XLOC_049179	21630961	21630258	559	0.3971	3	-	j
1540	LG19	TCONS_00075470	XLOC_049187	21924301	21923715	427	0.4028	2	-	u
1541	LG19	TCONS_00075491	XLOC_049199	22120015	22119499	280	0.4321	3	-	u
1542	LG19	TCONS_00075504	XLOC_049209	22254147	22252621	656	0.4116	2	-	x
1543	LG19	TCONS_00075615	XLOC_049284	224674	224265	410	0.5073	1	.	u
1544	LG19	TCONS_00075616	XLOC_049285	307115	306915	201	0.4378	1	.	u
1545	LG19	TCONS_00075618	XLOC_049287	958651	957391	1261	0.3941	1	.	u
1546	LG19	TCONS_00075619	XLOC_049288	1492402	1492004	399	0.3108	1	.	u
1547	LG19	TCONS_00075621	XLOC_049290	1759735	1759189	547	0.4644	1	.	u
1548	LG19	TCONS_00075626	XLOC_049295	4052995	4052217	779	0.4596	1	.	u
1549	LG19	TCONS_00075632	XLOC_049301	7372290	7371916	375	0.4	1	.	u
1550	LG19	TCONS_00075633	XLOC_049302	7470769	7470211	559	0.4204	1	.	u
1551	LG19	TCONS_00075634	XLOC_049303	7671370	7670558	813	0.4649	1	.	u
1552	LG19	TCONS_00075635	XLOC_049304	7672122	7671767	356	0.5056	1	.	u
1553	LG19	TCONS_00075636	XLOC_049305	7673124	7672210	915	0.5421	1	.	u
1554	LG19	TCONS_00075637	XLOC_049306	8068364	8068156	209	0.4067	1	.	u
1555	LG19	TCONS_00075638	XLOC_049307	8330492	8330278	215	0.4977	1	.	u
1556	LG19	TCONS_00075640	XLOC_049309	13995297	13994533	765	0.3712	1	.	u
1557	LG19	TCONS_00075644	XLOC_049313	18752678	18752445	234	0.4103	1	.	u
1558	LG19	TCONS_00075645	XLOC_049314	18850754	18850199	556	0.4406	1	.	u
1559	LG19	TCONS_00075646	XLOC_049315	19323059	19322743	317	0.4006	1	.	u
1560	LG19	TCONS_00075648	XLOC_049317	20623869	20623386	484	0.3409	1	.	u
1561	LG19	TCONS_00075651	XLOC_049320	21315572	21315285	288	0.4479	1	.	u
1562	LG19	TCONS_00075652	XLOC_049321	21421492	21421195	298	0.4295	1	.	u
1563	LG19	TCONS_00075655	XLOC_049324	21477583	21477272	312	0.4135	1	.	u
1564	LG19	TCONS_00075658	XLOC_049327	22211278	22210867	412	0.4879	1	.	u
1565	LG20	TCONS_00075666	XLOC_049332	93960	93181	348	0.3908	2	+	u
1566	LG20	TCONS_00075667	XLOC_049332	93960	93329	632	0.3323	1	+	u
1567	LG20	TCONS_00075747	XLOC_049379	643595	641827	477	0.4382	5	+	u
1568	LG20	TCONS_00075826	XLOC_049424	1389361	1388058	694	0.3703	2	+	u
1569	LG20	TCONS_00076000	XLOC_049537	3361741	3359006	709	0.3836	2	+	u
1570	LG20	TCONS_00076040	XLOC_049570	3849580	3847612	833	0.5402	4	+	u
1571	LG20	TCONS_00076041	XLOC_049570	3849580	3848559	486	0.3786	3	+	u
1572	LG20	TCONS_00076042	XLOC_049571	3858105	3851741	689	0.5472	5	+	j
1573	LG20	TCONS_00076131	XLOC_049637	6705523	6700335	545	0.5046	2	+	j
1574	LG20	TCONS_00076162	XLOC_049659	8063441	8028244	1232	0.3953	4	+	j
1575	LG20	TCONS_00076189	XLOC_049677	8683775	8682371	569	0.4569	2	+	x
1576	LG20	TCONS_00076211	XLOC_049696	11204636	11203197	1129	0.4305	3	+	j
1577	LG20	TCONS_00076373	XLOC_049810	16568654	16566465	1257	0.5187	5	+	j
1578	LG20	TCONS_00076436	XLOC_049852	18667225	18666164	981	0.4393	2	+	x
1579	LG20	TCONS_00076454	XLOC_049863	18941237	18936995	923	0.4724	2	+	j
1580	LG20	TCONS_00076536	XLOC_049923	20068372	20067634	739	0.3654	1	+	u
1581	LG20	TCONS_00076661	XLOC_049997	21039160	21037641	1520	0.4039	1	+	x
1582	LG20	TCONS_00076837	XLOC_050105	1421146	1420452	569	0.4025	2	-	x
1583	LG20	TCONS_00076867	XLOC_050128	1805776	1805267	510	0.3314	1	-	x
1584	LG20	TCONS_00076921	XLOC_050161	2334134	2333278	857	0.4131	1	-	x
1585	LG20	TCONS_00076986	XLOC_050204	2986851	2985835	845	0.3361	2	-	u
1586	LG20	TCONS_00077046	XLOC_050245	3736894	3735120	589	0.4924	4	-	j
1587	LG20	TCONS_00077056	XLOC_050252	4000544	3999205	981	0.3751	3	-	j
1588	LG20	TCONS_00077187	XLOC_050349	7552719	7551611	628	0.4889	3	-	u
1589	LG20	TCONS_00077251	XLOC_050395	9049560	9048272	774	0.4109	2	-	u
1590	LG20	TCONS_00077490	XLOC_050564	18296292	18295266	515	0.4583	3	-	u
1591	LG20	TCONS_00077491	XLOC_050564	18296366	18295266	946	0.4503	2	-	u
1592	LG20	TCONS_00077506	XLOC_050577	18709054	18707433	659	0.431	2	-	u
1593	LG20	TCONS_00077581	XLOC_050624	19818750	19818168	491	0.4501	2	-	u
1594	LG20	TCONS_00077600	XLOC_050639	20117763	20112683	786	0.4567	4	-	x
1595	LG20	TCONS_00077601	XLOC_050639	20114553	20113493	310	0.3742	2	-	u
1596	LG20	TCONS_00077602	XLOC_050639	20114553	20114216	338	0.355	1	-	u
1597	LG20	TCONS_00077712	XLOC_050713	513423	513124	300	0.4433	1	.	u
1598	LG20	TCONS_00077713	XLOC_050714	1030454	1029725	730	0.3685	1	.	u
1599	LG20	TCONS_00077714	XLOC_050715	1031281	1030865	417	0.4508	1	.	u
1600	LG20	TCONS_00077721	XLOC_050722	3866636	3865930	707	0.3989	1	.	u
1601	LG20	TCONS_00077722	XLOC_050723	3871475	3870303	1173	0.4425	1	.	u
1602	LG20	TCONS_00077723	XLOC_050724	4172617	4172316	302	0.5132	1	.	u
1603	LG20	TCONS_00077724	XLOC_050725	4451011	4450763	249	0.4217	1	.	u
1604	LG20	TCONS_00077725	XLOC_050726	5899625	5899263	363	0.4601	1	.	u
1605	LG20	TCONS_00077726	XLOC_050727	6521924	6521714	211	0.545	1	.	u
1606	LG20	TCONS_00077728	XLOC_050729	7775137	7774709	429	0.5268	1	.	u
1607	LG20	TCONS_00077729	XLOC_050730	8427864	8426482	1383	0.3941	1	.	u
1608	LG20	TCONS_00077731	XLOC_050732	9058000	9057299	702	0.4245	1	.	u
1609	LG20	TCONS_00077732	XLOC_050733	9058790	9058432	359	0.4485	1	.	u
1610	LG20	TCONS_00077734	XLOC_050735	9390487	9390137	351	0.4387	1	.	u
1611	LG20	TCONS_00077735	XLOC_050736	9396961	9396327	635	0.4	1	.	u
1612	LG20	TCONS_00077736	XLOC_050737	9397535	9397106	430	0.4	1	.	u
1613	LG20	TCONS_00077737	XLOC_050738	9398073	9397647	427	0.3489	1	.	u
1614	LG20	TCONS_00077738	XLOC_050739	11314228	11313826	403	0.397	1	.	u
1615	LG20	TCONS_00077742	XLOC_050743	12548792	12548588	205	0.4439	1	.	u
1616	LG20	TCONS_00077743	XLOC_050744	12549189	12548902	288	0.3819	1	.	u
1617	LG20	TCONS_00077744	XLOC_050745	13500457	13500253	205	0.2683	1	.	u
1618	LG20	TCONS_00077745	XLOC_050746	14755722	14755503	220	0.3864	1	.	u
1619	LG20	TCONS_00077747	XLOC_050748	15872486	15872271	216	0.3611	1	.	u
1620	LG20	TCONS_00077748	XLOC_050749	16145834	16145551	284	0.4754	1	.	u
1621	LG20	TCONS_00077749	XLOC_050750	16548068	16547828	241	0.4066	1	.	u
1622	LG20	TCONS_00077751	XLOC_050752	18286640	18286082	559	0.3918	1	.	u
1623	LG20	TCONS_00077756	XLOC_050757	20587576	20587351	226	0.6549	1	.	u
1624	LG20	TCONS_00077758	XLOC_050759	21330405	21329729	677	0.4106	1	.	u
