# Supplementary material for: Transcriptomic Profiles of Long Noncoding RNAs and Their Target Protein-Coding Genes Reveals Speciation Adaptation on the Qinghai-Xizang (Tibet) Plateau in Orinus
Source: Biology (Basel). 2024 May 16;13(5):349. doi: 10.3390/biology13050349 (PMC11118044; doi:10.3390/biology13050349)
Supplement: Supplementary file 1 [file biology-13-00349-s001.zip › Table S10. FPKM values of Cis-regulated target PCGs of DElncRNAs in two species of Orinus.xlsx]

## Sheet: Sheet1
FPKM values of Cis-regulated target PCGs of DElncRNAs in two species of Orinus.
O. thoroldii				O. kokonorica
Cis-regulated target PCGs	O. thoroldii	O. kokonoricus		Cis-regulated target PCGs	O. thoroldii	O. kokonoricus
OkoG001233	3.83419	0		id	oth	oko
OkoG001243	1.34558	0		OkoG000016	0	6.29908
OkoG002276	2.96149	0		OkoG000020	0	1.31507
OkoG001247	2.7753	0.00146565		OkoG000499	0	2.42346
OkoG003027	29.6808	0		OkoG003396	0	2.0256
OkoG004963	0.846107	0		OkoG000492	0	4.81862
OkoG005071	1.32439	0		OkoG000507	0	64.1932
OkoG006704	3.46953	7.12e-05		OkoG002152	0	1.84479
OkoG005061	1.92802	0		OkoG002157	0.0684606	1.99467
OkoG005299	1.38344	0		OkoG003407	0	4.82577
OkoG005300	0.752162	0		OkoG004276	0	2.68404
OkoG005303	1.09835	0		OkoG004518	0	15.4778
OkoG006696	1.15992	0		OkoG004526	0.0413288	2.01004
OkoG006707	1.93809	0		OkoG004607	0.0586858	19.3636
OkoG006882	0.73713	4.53e-06		OkoG004686	0	1.41539
OkoG006894	2.76641	0		OkoG004282	0	1.38496
OkoG006898	0.835474	0		OkoG004287	0	3.67274
OkoG007336	5.37238	0		OkoG006109	0.000195431	1.83107
OkoG008782	0.92675	0		OkoG008090	0	2.34459
OkoG009437	16.3206	0		OkoG008742	0	1.40404
OkoG009443	1.09335	0		OkoG009089	0	7.41621
OkoG007324	0.959951	9.94e-05		OkoG009515	0	1.45051
OkoG007331	1.93448	0.00131181		OkoG009515.1	0	1.75446
OkoG009286	1.31074	0		OkoG009741	0	10.9227
OkoG009310	11.4872	0		OkoG009854	0	1.29943
OkoG009490	0.980594	6.12e-05		OkoG009858	0	1.52588
OkoG011036	3.90023	0		OkoG010159	0	1.2281
OkoG011040	4.56792	0		OkoG010991	0	3.7306
OkoG011969	1.03342	0		OkoG013866	0	1.48079
OkoG011029	1.41006	0		OkoG015018	0	1.32156
OkoG011035	3.54102	0		OkoG018368	0	1.72572
OkoG014166	1.73273	0		OkoG019541	0.00859466	3.7422
OkoG014170	0.850812	0		OkoG018373	0	1.71146
OkoG014175	1.03154	0		OkoG020235	0	5.06621
OkoG014194	1.52463	0		OkoG022066	0	7.45194
OkoG014780	1.13314	2.97e-05		OkoG021300	0	5.62896
OkoG014782	3.68347	0		OkoG024110	0	2.24453
OkoG015790	4.69641	0		OkoG025205	0	1.13356
OkoG014143	7.19577	0		OkoG023290	0	1.21309
OkoG014157	3.64536	0		OkoG023304	0	2.34094
OkoG014197	0.727437	0		OkoG024459	0	1.57469
OkoG016529	19.0079	0		OkoG028002	0	3.98481
OkoG016551	1.74769	0		OkoG026912	0.000248193	4.82265
OkoG017022	2.09721	0		OkoG028023	0	4.10124
OkoG018948	0.797789	0		OkoG028676	0.0603973	2.47489
OkoG018989	1.47106	3.14e-05		OkoG028697	0	1.30746
OkoG019003	12.8373	0.00232769		OkoG029285	0	2.25258
OkoG019653	1.76066	0		OkoG029286	0	7.06823
OkoG017478	1.07667	0		OkoG029302	0	5.95454
OkoG018079	1.32872	0		OkoG029303	0	17.6884
OkoG018092	1.56541	0		OkoG031700	0.00102894	3.23506
OkoG018599	9.42449	0		OkoG031433	0	3.66656
OkoG018953	6.86413	0		OkoG031433.1	0	12.0491
OkoG018998	3.08403	0		OkoG035025	0	1.15912
OkoG019632	1.21482	0		OkoG035515	0	1.94862
OkoG020352	3.65478	0		OkoG035765	0	26.3733
OkoG020366	2.09647	2.91e-05		OkoG036452	0	2.10223
OkoG021393	28.8635	0		OkoG036600	0	2.49124
OkoG022191	0.823618	0		OkoG037295	0	3.2269
OkoG024669	1.39235	0		OkoG037865	0	1.76985
OkoG023646	8.45416	0		OkoG037349	0.0253736	1.74897
OkoG023926	14.4622	0.000265418		OkoG037677	8.95e-05	1.97168
OkoG024525	1.43023	0		OkoG037753	0	1.18394
OkoG025910	104.055	0		OkoG037864	5.89e-05	2.04713
OkoG026825	0.738851	0		OkoG038296	0	9.03545
OkoG026829	2.19929	0		OkoG038627	0	1.1276
OkoG027090	8.35785	0		OkoG038647	4.97e-05	2.31514
OkoG027091	4.29122	0		OkoG041409	0	11.2526
OkoG027594	1.78008	0		OkoG041593	0	51.1758
OkoG030929	8.08446	0		OkoG042307	0	2.96515
OkoG032314	1.14739	0		OkoG040731	0	1.27136
OkoG032028	1.22186	0		OkoG041589	0	2.43523
OkoG032035	19.601	0.0011325		OkoG042308	0	4.8496
OkoG033548	21.1568	0		OkoG043718	0	2.17051
OkoG033991	27.9643	0		OkoG043092	0	2.26409
OkoG035468	1.6988	0		OkoG044790	0	5.79974
OkoG035932	0.749572	0		OkoG045343	0.0630908	1.8409
OkoG035933	0.786869	0		OkoG045695	0	3.19415
OkoG034878	0.840074	0		OkoG044658	0	1.22116
OkoG035925	24.8694	0		OkoG046669	0	1.23221
OkoG036580	1.05769	0		OkoG045782	0	1.3436
OkoG037808	0.642868	0		OkoG046667	0	3.86403
OkoG037811	2.5403	0		OkoG046693	0	1.27086
OkoG037812	0.88337	0		OkoG047921	0	1.3222
OkoG037839	0.801336	0		OkoG048330	0	1.29375
OkoG037841	1.15942	0		OkoG047924	0	1.90567
OkoG039183	3.74424	0
OkoG039444	0.854561	0
OkoG039448	0.71165	0
OkoG039306	0.890015	0
OkoG042631	1.22576	0
OkoG043462	0.708567	0
OkoG044105	2.50625	0
OkoG043873	2.27617	0
OkoG044655	2.14844	0
OkoG044655.1	1.73617	0
OkoG044659	0.680388	0
OkoG044877	2.81475	0
OkoG045064	1.38606	0
OkoG045065	4.67517	0
OkoG046636	0.784677	0
OkoG046924	1.15507	0.0244384
OkoG046934	2.40335	0
OkoG045964	0.677472	0
OkoG046477	1.0583	0
OkoG047590	3.2786	0
OkoG048235	59.8588	0
OkoG047526	12.3573	0
OkoG047529	1.47753	0
OkoG047541	15.671	0
OkoG047543	0.857705	0
OkoG047555	0.16206	0.0944642
