# Supplementary material for: Transcriptomic Profiles of Long Noncoding RNAs and Their Target Protein-Coding Genes Reveals Speciation Adaptation on the Qinghai-Xizang (Tibet) Plateau in Orinus
Source: Biology (Basel). 2024 May 16;13(5):349. doi: 10.3390/biology13050349 (PMC11118044; doi:10.3390/biology13050349)
Supplement: Supplementary file 1 [file biology-13-00349-s001.zip › Table S11. Expression pattern of cis-regulated TFs and their DElncRNAs in the two species of Orinus.xlsx]

## Sheet: Sheet1
Expression pattern of cis-regulated TFs and their DElncRNAs in the two species of Orinus.
ID	O. thoroldii	O. kokonoricus
TCONS_00012081	4.89645	0
OkoG006894	2.76641	0
TCONS_00033480	8.52219	0
OkoG018079	1.32872	0
TCONS_00043369	21.5127	0
OkoG027594	1.78008	0
