# Supplementary material for: Transcriptomic Profiles of Long Noncoding RNAs and Their Target Protein-Coding Genes Reveals Speciation Adaptation on the Qinghai-Xizang (Tibet) Plateau in Orinus
Source: Biology (Basel). 2024 May 16;13(5):349. doi: 10.3390/biology13050349 (PMC11118044; doi:10.3390/biology13050349)
Supplement: Supplementary file 1 [file biology-13-00349-s001.zip › Table S2. Length distribution of lncRNAs in two species of Orinus.xlsx]

## Sheet: Sheet1
Length distribution of lncRNAs in two species of Orinus.
Length (nt)	Numbers
200-399	493
400-599	409
600-799	309
800-999	189
1000-1199	94
1200-1399	57
1400-1599	24
1600-1799	16
1800-1999	11
>=2000	22
