# Supplementary material for: Transcriptomic Profiles of Long Noncoding RNAs and Their Target Protein-Coding Genes Reveals Speciation Adaptation on the Qinghai-Xizang (Tibet) Plateau in Orinus
Source: Biology (Basel). 2024 May 16;13(5):349. doi: 10.3390/biology13050349 (PMC11118044; doi:10.3390/biology13050349)
Supplement: Supplementary file 1 [file biology-13-00349-s001.zip › Table S3. The exon number of lncRNAs in two species of Orinus.xlsx]

## Sheet: Sheet1
Table S3. The exon number of lncRNAs in two species of Orinus.
Exon number	Numbers
1	752
2	496
3	206
4	112
5	42
6	11
7	4
8	1
