# Supplementary material for: Transcriptomic Profiles of Long Noncoding RNAs and Their Target Protein-Coding Genes Reveals Speciation Adaptation on the Qinghai-Xizang (Tibet) Plateau in Orinus
Source: Biology (Basel). 2024 May 16;13(5):349. doi: 10.3390/biology13050349 (PMC11118044; doi:10.3390/biology13050349)
Supplement: Supplementary file 1 [file biology-13-00349-s001.zip › Table S4. The number of homologous lncRNAs in O. kokonoricus compared with 39 other species.xlsx]

## Sheet: Sheet1
The number of homologous lncRNAs in O. kokonoricus compared with 39 other species.
Species	Number
Amborella trichopoda	0
Arabidopsis lyrata	0
Arabidopsis thaliana	0
Brachypodium distachyon	9
Brassica napus	1
Brassica oleracea	0
Brassica rapa	0
Chenopodium quinoa	1
Chlamydomonas reinhardtii	0
Chondrus crispus	0
Corchorus capsularis	1
Cucumis sativus	0
Galdieria sulphuraria	0
Glycine max	0
Hordeum vulgare	18
Leersia perrieri	11
Malus domestica	2
Manihot esculenta	2
Medicago truncatula	1
Musa acuminata	3
Oryza barthii	14
Oryza brachyantha	3
Oryza nivara	20
Oryza punctata	9
Oryza rufipogon	12
Oryza sativa	8
Orinus thoroldii	546
Physcomitrella patens	0
Populus trichocarpa	1
Prunus persica	0
Selaginella moellendorffii	0
Setaria italica	38
Solanum lycopersicum	0
Solanum tuberosum	3
Sorghum bicolor	7
Theobroma cacao	0
Trifolium pratense	1
Triticum aestivum	26
Zea mays	21
