# Supplementary material for: Transcriptomic Profiles of Long Noncoding RNAs and Their Target Protein-Coding Genes Reveals Speciation Adaptation on the Qinghai-Xizang (Tibet) Plateau in Orinus
Source: Biology (Basel). 2024 May 16;13(5):349. doi: 10.3390/biology13050349 (PMC11118044; doi:10.3390/biology13050349)
Supplement: Supplementary file 1 [file biology-13-00349-s001.zip › Table S5. Homologous lncRNAs in O. kokonoricus compared with 39 other species.xlsx]

## Sheet: Sheet1
Homologous lncRNAs in O. kokonoricus compared with 39 other species.
Brachypodium distachyon			Oryza brachyantha			Orinus thoroldii			Populus trichocarpa			Triticum aestivum
TCONS_00007260	CNT2020811		TCONS_00017774	CNT20105030		TCONS_00000356	TCONS_00000356		TCONS_00034160	CNT2074124		TCONS_00003781	TAES_LNC010652.1
TCONS_00007261	CNT2020811		TCONS_00052675	CNT20105916		TCONS_00000587	TCONS_00000587		TCONS_00034160	CNT2074124		TCONS_00004055	TAES_LNC008316.1
TCONS_00011470	CNT2019348		TCONS_00060579	CNT20104641		TCONS_00000775	TCONS_00000775		TCONS_00034160	CNT2074123		TCONS_00004055	TAES_LNC004991.1
TCONS_00012087	CNT2019091		TCONS_00060579	CNT20104641		TCONS_00001265	TCONS_00001265		TCONS_00034160	CNT2074123		TCONS_00004055	TAES_LNC004991.1
TCONS_00023088	CNT2021316					TCONS_00001516	TCONS_00001516		TCONS_00034160	CNT2074122		TCONS_00004055	TAES_LNC004991.1
TCONS_00030466	CNT2018124		Oryza nivara			TCONS_00002100	TCONS_00002100		TCONS_00034160	CNT2074122		TCONS_00004055	TAES_LNC004991.1
TCONS_00038315	CNT2021992		TCONS_00007260	CNT2076392		TCONS_00002504	TCONS_00002504		TCONS_00034160	CNT2071815		TCONS_00004055	TAES_LNC004991.1
TCONS_00044574	CNT2020811		TCONS_00007260	CNT2076390		TCONS_00002560	TCONS_00002560		TCONS_00034160	CNT2071815		TCONS_00004055	TAES_LNC004991.1
TCONS_00062208	CNT2020325		TCONS_00007261	CNT2076392		TCONS_00002633	TCONS_00002633		TCONS_00034160	CNT2074121		TCONS_00004055	TAES_LNC022941.1
			TCONS_00007261	CNT2076390		TCONS_00002879	TCONS_00002879					TCONS_00004055	TAES_LNC022941.1
Brassica napus			TCONS_00012087	CNT2082857		TCONS_00002996	TCONS_00002996		Setaria italica			TCONS_00007260	TAES_LNC004678.1
TCONS_00038305	CNT20147502		TCONS_00017774	CNT2084688		TCONS_00003085	TCONS_00003085		TCONS_00003366	CNT20101219		TCONS_00007260	TAES_LNC019425.2
			TCONS_00017774	CNT2084682		TCONS_00003366	TCONS_00003366		TCONS_00006518	CNT20100806		TCONS_00007260	TAES_LNC019425.1
Chenopodium quinoa			TCONS_00017774	CNT2084666		TCONS_00003781	TCONS_00003781		TCONS_00006518	CNT20100414		TCONS_00007261	TAES_LNC004678.1
TCONS_00070413	CNT2055191		TCONS_00017774	CNT2079232		TCONS_00003833	TCONS_00003833		TCONS_00006003	CNT20102567		TCONS_00007261	TAES_LNC019425.2
			TCONS_00033488	CNT2082694		TCONS_00004055	TCONS_00004055		TCONS_00017706	CNT20100920		TCONS_00007261	TAES_LNC019425.1
Corchorus capsularis			TCONS_00033488	CNT2079266		TCONS_00004625	TCONS_00004625		TCONS_00017706	CNT20101735		TCONS_00011470	TAES_LNC012790.1
TCONS_00023899	CNT2066326		TCONS_00033488	CNT2078861		TCONS_00004687	TCONS_00004687		TCONS_00017706	CNT2098664		TCONS_00012087	TAES_LNC009302.1
			TCONS_00033488	CNT2077316		TCONS_00004795	TCONS_00004795		TCONS_00017720	CNT2099444		TCONS_00012087	TAES_LNC008553.1
Hordeum vulgare			TCONS_00030246	CNT2079659		TCONS_00005134	TCONS_00005134		TCONS_00017720	CNT2099443		TCONS_00017703	TAES_LNC025106.1
TCONS_00007260	CNT20164616		TCONS_00038332	CNT2081316		TCONS_00005227	TCONS_00005227		TCONS_00017720	CNT2099441		TCONS_00017802	TAES_LNC028271.1
TCONS_00007260	CNT20161876		TCONS_00038332	CNT2080288		TCONS_00006223	TCONS_00006223		TCONS_00028243	CNT20102806		TCONS_00022014	TAES_LNC018122.1
TCONS_00007261	CNT20164616		TCONS_00038332	CNT2080286		TCONS_00006446	TCONS_00006446		TCONS_00028253	CNT2099444		TCONS_00033534	TAES_LNC010880.2
TCONS_00007261	CNT20161876		TCONS_00038332	CNT2080281		TCONS_00006452	TCONS_00006452		TCONS_00028253	CNT2099443		TCONS_00033534	TAES_LNC010880.1
TCONS_00011470	CNT20165399		TCONS_00046531	CNT2078126		TCONS_00006454	TCONS_00006454		TCONS_00028253	CNT2099441		TCONS_00033534	TAES_LNC002988.3
TCONS_00011470	CNT20165131		TCONS_00046531	CNT2078124		TCONS_00006457	TCONS_00006457		TCONS_00028300	CNT2099365		TCONS_00033534	TAES_LNC002988.2
TCONS_00011470	CNT20162283		TCONS_00046531	CNT2078123		TCONS_00006458	TCONS_00006458		TCONS_00033470	CNT2099044		TCONS_00038276	TAES_LNC010880.2
TCONS_00011470	CNT20168799		TCONS_00044574	CNT2076392		TCONS_00006466	TCONS_00006466		TCONS_00033497	CNT20102614		TCONS_00038276	TAES_LNC010880.1
TCONS_00016053	CNT20162413		TCONS_00044574	CNT2076390		TCONS_00006467	TCONS_00006467		TCONS_00033497	CNT2099444		TCONS_00038332	TAES_LNC012012.1
TCONS_00022014	CNT20163112		TCONS_00046676	CNT2076265		TCONS_00006474	TCONS_00006474		TCONS_00033497	CNT2099443		TCONS_00038332	TAES_LNC003269.1
TCONS_00020114	CNT20161309		TCONS_00046676	CNT2078288		TCONS_00006477	TCONS_00006477		TCONS_00033497	CNT2099441		TCONS_00038344	TAES_LNC014394.1
TCONS_00020114	CNT20161314		TCONS_00049430	CNT2081348		TCONS_00006482	TCONS_00006482		TCONS_00033533	CNT20100920		TCONS_00038344	TAES_LNC017692.1
TCONS_00020114	CNT20161308		TCONS_00052675	CNT2079683		TCONS_00006491	TCONS_00006491		TCONS_00033533	CNT20101735		TCONS_00046529	TAES_LNC010880.1
TCONS_00020114	CNT20161305		TCONS_00055603	CNT2079751		TCONS_00006494	TCONS_00006494		TCONS_00033533	CNT20101735		TCONS_00044574	TAES_LNC004678.1
TCONS_00020114	CNT20162295		TCONS_00055603	CNT2079750		TCONS_00006502	TCONS_00006502		TCONS_00033533	CNT2098664		TCONS_00044574	TAES_LNC019425.2
TCONS_00036708	CNT20168028		TCONS_00059380	CNT2081959		TCONS_00006517	TCONS_00006517		TCONS_00033533	CNT20102676		TCONS_00044574	TAES_LNC019425.1
TCONS_00041413	CNT20168580		TCONS_00059394	CNT2078126		TCONS_00006526	TCONS_00006526		TCONS_00035998	CNT20101344		TCONS_00049430	TAES_LNC017532.3
TCONS_00044574	CNT20164616		TCONS_00059394	CNT2078124		TCONS_00006643	TCONS_00006643		TCONS_00038283	CNT2099434		TCONS_00049430	TAES_LNC017532.4
TCONS_00044574	CNT20161876		TCONS_00059394	CNT2078123		TCONS_00007260	TCONS_00007260		TCONS_00038283	CNT20102554		TCONS_00049430	TAES_LNC017532.2
TCONS_00049451	CNT20168270		TCONS_00065549	CNT2077316		TCONS_00007261	TCONS_00007261		TCONS_00038283	CNT20102576		TCONS_00049430	TAES_LNC017532.1
TCONS_00052705	CNT20164008		TCONS_00065549	CNT2082694		TCONS_00007376	TCONS_00007376		TCONS_00038283	CNT2099958		TCONS_00049430	TAES_LNC019705.2
TCONS_00052705	CNT20161939		TCONS_00065549	CNT2079266		TCONS_00007416	TCONS_00007416		TCONS_00038283	CNT20100717		TCONS_00049430	TAES_LNC028433.4
TCONS_00052705	CNT20168473		TCONS_00065549	CNT2078861		TCONS_00007485	TCONS_00007485		TCONS_00038283	CNT20100717		TCONS_00049430	TAES_LNC028433.3
TCONS_00053296	CNT20162604		TCONS_00069119	CNT2077316		TCONS_00007673	TCONS_00007673		TCONS_00038283	CNT20100877		TCONS_00049430	TAES_LNC028433.2
TCONS_00053297	CNT20162604		TCONS_00069119	CNT2082694		TCONS_00007696	TCONS_00007696		TCONS_00038283	CNT20101009		TCONS_00049430	TAES_LNC028433.1
TCONS_00053599	CNT20164676		TCONS_00069119	CNT2079266		TCONS_00007784	TCONS_00007784		TCONS_00038283	CNT20101007		TCONS_00049430	TAES_LNC019705.1
TCONS_00053599	CNT20162794		TCONS_00069119	CNT2078861		TCONS_00007892	TCONS_00007892		TCONS_00038283	CNT20102573		TCONS_00049430	TAES_LNC019705.3
TCONS_00053599	CNT20162801		TCONS_00065809	CNT2083640		TCONS_00007905	TCONS_00007905		TCONS_00038283	CNT20102573		TCONS_00049430	TAES_LNC027062.2
TCONS_00053599	CNT20162797		TCONS_00066172	CNT2082072		TCONS_00008119	TCONS_00008119		TCONS_00038283	CNT20101494		TCONS_00049470	TAES_LNC001219.1
TCONS_00053599	CNT20162886		TCONS_00066172	CNT2077849		TCONS_00008267	TCONS_00008267		TCONS_00038283	CNT20100488		TCONS_00049470	TAES_LNC007621.1
TCONS_00053599	CNT20162798		TCONS_00077581	CNT2079337		TCONS_00008301	TCONS_00008301		TCONS_00038283	CNT2098842		TCONS_00049470	TAES_LNC010736.1
TCONS_00053599	CNT20162283					TCONS_00008363	TCONS_00008363		TCONS_00038283	CNT20100785		TCONS_00049470	TAES_LNC017811.1
TCONS_00053599	CNT20168186		Oryza punctata			TCONS_00008756	TCONS_00008756		TCONS_00038283	CNT20102682		TCONS_00052675	TAES_LNC028433.3
TCONS_00053599	CNT20165408		TCONS_00017774	CNT20158958		TCONS_00008769	TCONS_00008769		TCONS_00038283	CNT20102682		TCONS_00052675	TAES_LNC028433.4
TCONS_00053599	CNT20165271		TCONS_00017774	CNT20159521		TCONS_00009021	TCONS_00009021		TCONS_00038283	CNT20102088		TCONS_00052675	TAES_LNC028433.2
TCONS_00062228	CNT20166764		TCONS_00017774	CNT20159520		TCONS_00010251	TCONS_00010251		TCONS_00038283	CNT20102088		TCONS_00052675	TAES_LNC028433.1
TCONS_00062228	CNT20162051		TCONS_00017774	CNT20159280		TCONS_00010252	TCONS_00010252		TCONS_00038283	CNT20101192		TCONS_00052675	TAES_LNC013950.1
TCONS_00062249	CNT20167245		TCONS_00017774	CNT20159518		TCONS_00010261	TCONS_00010261		TCONS_00038283	CNT20100383		TCONS_00052705	TAES_LNC023435.2
TCONS_00062249	CNT20167238		TCONS_00033488	CNT20158870		TCONS_00010324	TCONS_00010324		TCONS_00038283	CNT2098742		TCONS_00052705	TAES_LNC023433.1
TCONS_00062249	CNT20167243		TCONS_00033488	CNT20158400		TCONS_00010665	TCONS_00010665		TCONS_00038283	CNT2098742		TCONS_00052705	TAES_LNC023454.1
TCONS_00062249	CNT20164789		TCONS_00048609	CNT20158948		TCONS_00010841	TCONS_00010841		TCONS_00038283	CNT2099585		TCONS_00052705	TAES_LNC023454.1
TCONS_00065579	CNT20163524		TCONS_00049434	CNT20158450		TCONS_00010868	TCONS_00010868		TCONS_00038283	CNT20100587		TCONS_00052705	TAES_LNC009789.1
TCONS_00065579	CNT20163523		TCONS_00062599	CNT20159972		TCONS_00010972	TCONS_00010972		TCONS_00038286	CNT2099710		TCONS_00052705	TAES_LNC007746.2
TCONS_00065579	CNT20161566		TCONS_00065549	CNT20158870		TCONS_00010995	TCONS_00010995		TCONS_00038286	CNT20101291		TCONS_00052705	TAES_LNC018059.2
TCONS_00065579	CNT20161812		TCONS_00065549	CNT20158400		TCONS_00011730	TCONS_00011730		TCONS_00038286	CNT2099571		TCONS_00052705	TAES_LNC025547.1
TCONS_00065579	CNT20161811		TCONS_00069119	CNT20158870		TCONS_00012024	TCONS_00012024		TCONS_00038286	CNT2098798		TCONS_00052705	TAES_LNC027114.1
TCONS_00065579	CNT20161809		TCONS_00069119	CNT20158400		TCONS_00012033	TCONS_00012033		TCONS_00038286	CNT20101747		TCONS_00052705	TAES_LNC023435.1
TCONS_00077046	CNT20168325		TCONS_00066682	CNT20159399		TCONS_00012035	TCONS_00012035		TCONS_00038286	CNT20101454		TCONS_00052705	TAES_LNC013387.1
TCONS_00077046	CNT20164498		TCONS_00073540	CNT20157780		TCONS_00012057	TCONS_00012057		TCONS_00038286	CNT2098877		TCONS_00052705	TAES_LNC002552.1
						TCONS_00012060	TCONS_00012060		TCONS_00038286	CNT20102166		TCONS_00052705	TAES_LNC015822.1
Leersia perrieri			Oryza rufipogon			TCONS_00012071	TCONS_00012071		TCONS_00038286	CNT20101009		TCONS_00052705	TAES_LNC011706.1
TCONS_00017774	CNT20207963		TCONS_00007260	CNT20137520		TCONS_00012075	TCONS_00012075		TCONS_00038286	CNT20101007		TCONS_00052705	TAES_LNC010519.1
TCONS_00017774	CNT20204598		TCONS_00007260	CNT20136120		TCONS_00012076	TCONS_00012076		TCONS_00038286	CNT20101238		TCONS_00052705	TAES_LNC007132.1
TCONS_00017774	CNT20206253		TCONS_00007261	CNT20137520		TCONS_00012077	TCONS_00012077		TCONS_00038286	CNT2099866		TCONS_00052705	TAES_LNC000384.1
TCONS_00020865	CNT20203289		TCONS_00007261	CNT20136120		TCONS_00012083	TCONS_00012083		TCONS_00038339	CNT2098924		TCONS_00052705	TAES_LNC022891.1
TCONS_00023088	CNT20202918		TCONS_00017774	CNT20139828		TCONS_00012085	TCONS_00012085		TCONS_00038339	CNT2098852		TCONS_00052705	TAES_LNC018205.7
TCONS_00033488	CNT20205551		TCONS_00017774	CNT20136046		TCONS_00012087	TCONS_00012087		TCONS_00038339	CNT20101979		TCONS_00052705	TAES_LNC018205.6
TCONS_00033488	CNT20205388		TCONS_00017774	CNT20132682		TCONS_00012115	TCONS_00012115		TCONS_00041415	CNT20101125		TCONS_00052705	TAES_LNC018205.5
TCONS_00030466	CNT20204750		TCONS_00017774	CNT20138881		TCONS_00012116	TCONS_00012116		TCONS_00041415	CNT20101735		TCONS_00052839	TAES_LNC024585.1
TCONS_00036812	CNT20208130		TCONS_00017774	CNT20140445		TCONS_00012685	TCONS_00012685		TCONS_00041415	CNT20100920		TCONS_00053599	TAES_LNC018958.1
TCONS_00052675	CNT20204003		TCONS_00017774	CNT20140446		TCONS_00012919	TCONS_00012919		TCONS_00044498	CNT20100905		TCONS_00053599	TAES_LNC018945.1
TCONS_00065549	CNT20205551		TCONS_00033488	CNT20140153		TCONS_00013013	TCONS_00013013		TCONS_00044499	CNT20100905		TCONS_00053599	TAES_LNC017718.1
TCONS_00065549	CNT20205388		TCONS_00033488	CNT20138829		TCONS_00013050	TCONS_00013050		TCONS_00044574	CNT2099070		TCONS_00053599	TAES_LNC011552.1
TCONS_00069119	CNT20205388		TCONS_00033488	CNT20136298		TCONS_00013051	TCONS_00013051		TCONS_00045389	CNT20100118		TCONS_00053599	TAES_LNC006409.1
TCONS_00069119	CNT20205551		TCONS_00033488	CNT20133654		TCONS_00013072	TCONS_00013072		TCONS_00046571	CNT20101125		TCONS_00053599	TAES_LNC027129.1
TCONS_00066172	CNT20205300		TCONS_00033488	CNT20131044		TCONS_00013227	TCONS_00013227		TCONS_00046571	CNT20101735		TCONS_00053599	TAES_LNC007080.1
TCONS_00075504	CNT20203666		TCONS_00033488	CNT20135881		TCONS_00013268	TCONS_00013268		TCONS_00046676	CNT2099271		TCONS_00053599	TAES_LNC005734.2
			TCONS_00033488	CNT20134760		TCONS_00013271	TCONS_00013271		TCONS_00046676	CNT2099269		TCONS_00053599	TAES_LNC005734.1
Malus domestica			TCONS_00033488	CNT20137933		TCONS_00013318	TCONS_00013318		TCONS_00046676	CNT2099268		TCONS_00053599	TAES_LNC015414.4
TCONS_00028243	CNT2038005		TCONS_00033488	CNT20130542		TCONS_00013617	TCONS_00013617		TCONS_00048593	CNT2099201		TCONS_00053599	TAES_LNC015414.3
TCONS_00028243	CNT2038002		TCONS_00038332	CNT20135389		TCONS_00013831	TCONS_00013831		TCONS_00049434	CNT20100679		TCONS_00053599	TAES_LNC015414.2
TCONS_00033529	CNT2037026		TCONS_00044574	CNT20137520		TCONS_00013974	TCONS_00013974		TCONS_00049274	CNT20100500		TCONS_00053599	TAES_LNC015414.1
			TCONS_00044574	CNT20136120		TCONS_00014284	TCONS_00014284		TCONS_00053813	CNT20102663		TCONS_00053599	TAES_LNC002969.1
Manihot esculenta			TCONS_00052675	CNT20134407		TCONS_00014781	TCONS_00014781		TCONS_00062208	CNT20101274		TCONS_00053599	TAES_LNC017957.4
TCONS_00034160	CNT2029886		TCONS_00055603	CNT20130841		TCONS_00014861	TCONS_00014861		TCONS_00062208	CNT20101792		TCONS_00053599	TAES_LNC017957.3
TCONS_00034160	CNT2023808		TCONS_00055603	CNT20130840		TCONS_00015427	TCONS_00015427		TCONS_00062238	CNT2099594		TCONS_00053599	TAES_LNC017957.2
TCONS_00034160	CNT2023810		TCONS_00059380	CNT20135332		TCONS_00015428	TCONS_00015428		TCONS_00061749	CNT20101687		TCONS_00053599	TAES_LNC017957.1
TCONS_00034160	CNT2023807		TCONS_00065549	CNT20140153		TCONS_00015536	TCONS_00015536		TCONS_00065520	CNT20100920		TCONS_00059380	TAES_LNC024933.3
TCONS_00034160	CNT2023806		TCONS_00065549	CNT20138829		TCONS_00015628	TCONS_00015628		TCONS_00065520	CNT20101735		TCONS_00059380	TAES_LNC013679.1
TCONS_00034160	CNT2023805		TCONS_00065549	CNT20135881		TCONS_00015646	TCONS_00015646		TCONS_00065520	CNT2098664		TCONS_00065579	TAES_LNC019600.1
TCONS_00034160	CNT2023804		TCONS_00065549	CNT20136298		TCONS_00015894	TCONS_00015894		TCONS_00065547	CNT20101792		TCONS_00065579	TAES_LNC008548.2
TCONS_00049430	CNT2028039		TCONS_00065549	CNT20134760		TCONS_00016075	TCONS_00016075		TCONS_00065562	CNT2099444		TCONS_00065579	TAES_LNC008552.1
			TCONS_00065549	CNT20137933		TCONS_00016236	TCONS_00016236		TCONS_00065562	CNT2099443		TCONS_00075621	TAES_LNC006890.2
Medicago truncatula			TCONS_00065549	CNT20133654		TCONS_00016337	TCONS_00016337		TCONS_00065562	CNT2099441		TCONS_00075666	TAES_LNC027250.1
TCONS_00049430	CNT20210690		TCONS_00065549	CNT20131044		TCONS_00016397	TCONS_00016397		TCONS_00073553	CNT2099444		TCONS_00075667	TAES_LNC027250.1
TCONS_00049430	CNT20208537		TCONS_00065549	CNT20130542		TCONS_00016625	TCONS_00016625		TCONS_00073553	CNT2099443
			TCONS_00069119	CNT20140153		TCONS_00016797	TCONS_00016797		TCONS_00073553	CNT2099441
Musa acuminata			TCONS_00069119	CNT20138829		TCONS_00016969	TCONS_00016969		TCONS_00073566	CNT2099375
TCONS_00007260	CNT20110080		TCONS_00069119	CNT20135881		TCONS_00017072	TCONS_00017072		TCONS_00073596	CNT20101125
TCONS_00007260	CNT20110079		TCONS_00069119	CNT20136298		TCONS_00017073	TCONS_00017073		TCONS_00073597	CNT20100920
TCONS_00007261	CNT20110081		TCONS_00069119	CNT20134760		TCONS_00017086	TCONS_00017086		TCONS_00073597	CNT20101735
TCONS_00007261	CNT20110080		TCONS_00069119	CNT20137933		TCONS_00017645	TCONS_00017645		TCONS_00077713	CNT2099434
TCONS_00007261	CNT20110079		TCONS_00069119	CNT20133654		TCONS_00017697	TCONS_00017697		TCONS_00077713	CNT20102554
TCONS_00044574	CNT20110081		TCONS_00069119	CNT20131044		TCONS_00017698	TCONS_00017698		TCONS_00077713	CNT20100717
TCONS_00044574	CNT20110080		TCONS_00069119	CNT20130542		TCONS_00017703	TCONS_00017703		TCONS_00077713	CNT20100717
TCONS_00044574	CNT20110079		TCONS_00072318	CNT20132107		TCONS_00017707	TCONS_00017707		TCONS_00077713	CNT20101009
						TCONS_00017708	TCONS_00017708		TCONS_00077713	CNT20101007
Oryza barthii			Oryza sativa Japonica			TCONS_00017725	TCONS_00017725		TCONS_00077713	CNT20100488
TCONS_00007260	CNT20234392		TCONS_00017774	CNT20187828		TCONS_00017734	TCONS_00017734		TCONS_00077713	CNT20102573
TCONS_00007261	CNT20234392		TCONS_00033488	CNT20188408		TCONS_00017747	TCONS_00017747		TCONS_00077713	CNT20102573
TCONS_00010995	CNT20233482		TCONS_00033488	CNT20187393		TCONS_00017754	TCONS_00017754		TCONS_00077713	CNT20102682
TCONS_00017774	CNT20234683		TCONS_00033488	CNT20187149		TCONS_00017771	TCONS_00017771		TCONS_00077713	CNT20102682
TCONS_00023088	CNT20228799		TCONS_00033488	CNT20186671		TCONS_00017791	TCONS_00017791		TCONS_00077713	CNT20102088
TCONS_00023088	CNT20228375		TCONS_00033488	CNT20188094		TCONS_00017794	TCONS_00017794		TCONS_00077713	CNT20102088
TCONS_00024080	CNT20232523		TCONS_00033488	CNT20187765		TCONS_00017800	TCONS_00017800		TCONS_00077713	CNT20102576
TCONS_00033488	CNT20234238		TCONS_00033488	CNT20187147		TCONS_00017802	TCONS_00017802		TCONS_00077713	CNT2098842
TCONS_00033488	CNT20232456		TCONS_00033488	CNT20187898		TCONS_00018398	TCONS_00018398		TCONS_00077713	CNT2098742
TCONS_00033488	CNT20232455		TCONS_00049417	CNT20187992		TCONS_00019019	TCONS_00019019		TCONS_00077713	CNT2098742
TCONS_00033488	CNT20232454		TCONS_00049417	CNT20187840		TCONS_00019048	TCONS_00019048		TCONS_00077713	CNT2099958
TCONS_00033488	CNT20229214		TCONS_00049430	CNT20186519		TCONS_00019051	TCONS_00019051		TCONS_00077713	CNT20100877
TCONS_00033488	CNT20230334		TCONS_00055603	CNT20187063		TCONS_00019145	TCONS_00019145		TCONS_00077713	CNT20101494
TCONS_00033488	CNT20230308		TCONS_00055603	CNT20187061		TCONS_00019146	TCONS_00019146		TCONS_00077713	CNT20100785
TCONS_00033488	CNT20229460		TCONS_00060579	CNT20186956		TCONS_00019276	TCONS_00019276		TCONS_00077713	CNT20101192
TCONS_00038286	CNT20234674		TCONS_00065549	CNT20188408		TCONS_00019528	TCONS_00019528		TCONS_00077713	CNT20100383
TCONS_00044574	CNT20234392		TCONS_00065549	CNT20188094		TCONS_00020078	TCONS_00020078		TCONS_00077713	CNT2099585
TCONS_00049430	CNT20232696		TCONS_00065549	CNT20187898		TCONS_00020114	TCONS_00020114		TCONS_00077713	CNT20100587
TCONS_00049430	CNT20234725		TCONS_00065549	CNT20187765		TCONS_00020646	TCONS_00020646		TCONS_00077581	CNT20100825
TCONS_00062599	CNT20232018		TCONS_00065549	CNT20187393		TCONS_00020650	TCONS_00020650
TCONS_00065549	CNT20234238		TCONS_00065549	CNT20187149		TCONS_00021013	TCONS_00021013		Solanum tuberosum
TCONS_00065549	CNT20232456		TCONS_00065549	CNT20187147		TCONS_00021115	TCONS_00021115		TCONS_00007260	CNT2093491
TCONS_00065549	CNT20232455		TCONS_00065549	CNT20186671		TCONS_00021152	TCONS_00021152		TCONS_00007261	CNT2093491
TCONS_00065549	CNT20232454		TCONS_00069119	CNT20186671		TCONS_00021164	TCONS_00021164		TCONS_00044574	CNT2093491
TCONS_00065549	CNT20230334		TCONS_00069119	CNT20188408		TCONS_00021441	TCONS_00021441
TCONS_00065549	CNT20234409		TCONS_00069119	CNT20188094		TCONS_00021650	TCONS_00021650		Sorghum bicolor
TCONS_00065549	CNT20229460		TCONS_00069119	CNT20187898		TCONS_00021687	TCONS_00021687		TCONS_00003833	CNT20141851
TCONS_00065549	CNT20229214		TCONS_00069119	CNT20187765		TCONS_00021689	TCONS_00021689		TCONS_00003833	CNT20141850
TCONS_00065549	CNT20230308		TCONS_00069119	CNT20187393		TCONS_00021775	TCONS_00021775		TCONS_00010841	CNT20143112
TCONS_00069119	CNT20230308		TCONS_00069119	CNT20187149		TCONS_00021837	TCONS_00021837		TCONS_00017703	CNT20141184
TCONS_00069119	CNT20234409		TCONS_00069119	CNT20187147		TCONS_00021945	TCONS_00021945		TCONS_00017703	CNT20141182
TCONS_00069119	CNT20234238					TCONS_00022014	TCONS_00022014		TCONS_00017703	CNT20140965
TCONS_00069119	CNT20232456					TCONS_00022207	TCONS_00022207		TCONS_00046676	CNT20141597
TCONS_00069119	CNT20232455					TCONS_00022501	TCONS_00022501		TCONS_00049417	CNT20141055
TCONS_00069119	CNT20232454					TCONS_00022514	TCONS_00022514		TCONS_00052675	CNT20140779
TCONS_00069119	CNT20230334					TCONS_00022815	TCONS_00022815		TCONS_00065532	CNT20141184
TCONS_00069119	CNT20229460					TCONS_00023046	TCONS_00023046		TCONS_00065532	CNT20141182
TCONS_00069119	CNT20229214					TCONS_00023049	TCONS_00023049		TCONS_00065532	CNT20140965
TCONS_00066172	CNT20230942					TCONS_00023056	TCONS_00023056
						TCONS_00023059	TCONS_00023059		Theobroma cacao
						TCONS_00023066	TCONS_00023066		TCONS_00062599	CNT20123167
						TCONS_00023086	TCONS_00023086
						TCONS_00023089	TCONS_00023089		Zea mays
						TCONS_00023097	TCONS_00023097		TCONS_00007260	CNT20214477
						TCONS_00023098	TCONS_00023098		TCONS_00007260	CNT20217292
						TCONS_00023100	TCONS_00023100		TCONS_00007260	CNT20219448
						TCONS_00023183	TCONS_00023183		TCONS_00007260	CNT20219435
						TCONS_00023369	TCONS_00023369		TCONS_00007260	CNT20217289
						TCONS_00023496	TCONS_00023496		TCONS_00007261	CNT20214477
						TCONS_00023777	TCONS_00023777		TCONS_00007261	CNT20217292
						TCONS_00023899	TCONS_00023899		TCONS_00007261	CNT20219448
						TCONS_00024003	TCONS_00024003		TCONS_00007261	CNT20219435
						TCONS_00024114	TCONS_00024114		TCONS_00007261	CNT20217289
						TCONS_00024179	TCONS_00024179		TCONS_00010841	CNT20217182
						TCONS_00024299	TCONS_00024299		TCONS_00017720	CNT20214606
						TCONS_00024657	TCONS_00024657		TCONS_00017720	CNT20214603
						TCONS_00024868	TCONS_00024868		TCONS_00017802	CNT20220170
						TCONS_00024935	TCONS_00024935		TCONS_00017802	CNT20219296
						TCONS_00024947	TCONS_00024947		TCONS_00023049	CNT20221324
						TCONS_00025882	TCONS_00025882		TCONS_00022014	CNT20219692
						TCONS_00026334	TCONS_00026334		TCONS_00024345	CNT20220553
						TCONS_00026993	TCONS_00026993		TCONS_00024346	CNT20220553
						TCONS_00027239	TCONS_00027239		TCONS_00028318	CNT20213027
						TCONS_00028034	TCONS_00028034		TCONS_00031248	CNT20219761
						TCONS_00028243	TCONS_00028243		TCONS_00031248	CNT20218748
						TCONS_00028253	TCONS_00028253		TCONS_00038305	CNT20214719
						TCONS_00028272	TCONS_00028272		TCONS_00041408	CNT20219967
						TCONS_00028288	TCONS_00028288		TCONS_00044574	CNT20214477
						TCONS_00028299	TCONS_00028299		TCONS_00044574	CNT20217292
						TCONS_00028304	TCONS_00028304		TCONS_00044574	CNT20219448
						TCONS_00028307	TCONS_00028307		TCONS_00044574	CNT20219435
						TCONS_00028318	TCONS_00028318		TCONS_00044574	CNT20217289
						TCONS_00029004	TCONS_00029004		TCONS_00046577	CNT20216076
						TCONS_00029146	TCONS_00029146		TCONS_00046676	CNT20220021
						TCONS_00029147	TCONS_00029147		TCONS_00049417	CNT20220469
						TCONS_00029170	TCONS_00029170		TCONS_00052675	CNT20218238
						TCONS_00029204	TCONS_00029204		TCONS_00066172	CNT20221003
						TCONS_00029292	TCONS_00029292		TCONS_00066172	CNT20221002
						TCONS_00029419	TCONS_00029419		TCONS_00073540	CNT20214026
						TCONS_00030246	TCONS_00030246		TCONS_00073540	CNT20213644
						TCONS_00030303	TCONS_00030303		TCONS_00077731	CNT20222097
						TCONS_00030466	TCONS_00030466		TCONS_00077731	CNT20222092
						TCONS_00030562	TCONS_00030562		TCONS_00077731	CNT20215329
						TCONS_00030813	TCONS_00030813		TCONS_00077731	CNT20219594
						TCONS_00031248	TCONS_00031248		TCONS_00077731	CNT20218420
						TCONS_00031295	TCONS_00031295		TCONS_00077731	CNT20217557
						TCONS_00031804	TCONS_00031804		TCONS_00077731	CNT20218836
						TCONS_00031902	TCONS_00031902		TCONS_00077731	CNT20217399
						TCONS_00031907	TCONS_00031907		TCONS_00077731	CNT20218932
						TCONS_00031952	TCONS_00031952		TCONS_00077731	CNT20215938
						TCONS_00032021	TCONS_00032021		TCONS_00077731	CNT20214670
						TCONS_00032146	TCONS_00032146		TCONS_00077731	CNT20214591
						TCONS_00032178	TCONS_00032178		TCONS_00077731	CNT20220254
						TCONS_00032644	TCONS_00032644		TCONS_00077731	CNT20222219
						TCONS_00032943	TCONS_00032943		TCONS_00077731	CNT20219098
						TCONS_00033065	TCONS_00033065		TCONS_00077731	CNT20218671
						TCONS_00033138	TCONS_00033138		TCONS_00077731	CNT20217620
						TCONS_00033185	TCONS_00033185		TCONS_00077731	CNT20216634
						TCONS_00033469	TCONS_00033469		TCONS_00077731	CNT20216161
						TCONS_00033475	TCONS_00033475		TCONS_00077731	CNT20214671
						TCONS_00033493	TCONS_00033493
						TCONS_00033494	TCONS_00033494
						TCONS_00033529	TCONS_00033529
						TCONS_00033530	TCONS_00033530
						TCONS_00033533	TCONS_00033533
						TCONS_00033534	TCONS_00033534
						TCONS_00033536	TCONS_00033536
						TCONS_00033537	TCONS_00033537
						TCONS_00033594	TCONS_00033594
						TCONS_00033649	TCONS_00033649
						TCONS_00033891	TCONS_00033891
						TCONS_00034056	TCONS_00034056
						TCONS_00034509	TCONS_00034509
						TCONS_00034539	TCONS_00034539
						TCONS_00034541	TCONS_00034541
						TCONS_00034600	TCONS_00034600
						TCONS_00034601	TCONS_00034601
						TCONS_00034669	TCONS_00034669
						TCONS_00034764	TCONS_00034764
						TCONS_00035426	TCONS_00035426
						TCONS_00035746	TCONS_00035746
						TCONS_00035770	TCONS_00035770
						TCONS_00035845	TCONS_00035845
						TCONS_00036098	TCONS_00036098
						TCONS_00036211	TCONS_00036211
						TCONS_00036322	TCONS_00036322
						TCONS_00036331	TCONS_00036331
						TCONS_00036356	TCONS_00036356
						TCONS_00036426	TCONS_00036426
						TCONS_00036708	TCONS_00036708
						TCONS_00036736	TCONS_00036736
						TCONS_00036740	TCONS_00036740
						TCONS_00037023	TCONS_00037023
						TCONS_00037483	TCONS_00037483
						TCONS_00037539	TCONS_00037539
						TCONS_00037549	TCONS_00037549
						TCONS_00037809	TCONS_00037809
						TCONS_00037950	TCONS_00037950
						TCONS_00038027	TCONS_00038027
						TCONS_00038275	TCONS_00038275
						TCONS_00038279	TCONS_00038279
						TCONS_00038282	TCONS_00038282
						TCONS_00038289	TCONS_00038289
						TCONS_00038292	TCONS_00038292
						TCONS_00038301	TCONS_00038301
						TCONS_00038303	TCONS_00038303
						TCONS_00038304	TCONS_00038304
						TCONS_00038305	TCONS_00038305
						TCONS_00038306	TCONS_00038306
						TCONS_00038309	TCONS_00038309
						TCONS_00038331	TCONS_00038331
						TCONS_00038338	TCONS_00038338
						TCONS_00038339	TCONS_00038339
						TCONS_00038344	TCONS_00038344
						TCONS_00038346	TCONS_00038346
						TCONS_00038349	TCONS_00038349
						TCONS_00038353	TCONS_00038353
						TCONS_00038357	TCONS_00038357
						TCONS_00038753	TCONS_00038753
						TCONS_00038790	TCONS_00038790
						TCONS_00039298	TCONS_00039298
						TCONS_00040044	TCONS_00040044
						TCONS_00041379	TCONS_00041379
						TCONS_00041403	TCONS_00041403
						TCONS_00041408	TCONS_00041408
						TCONS_00041413	TCONS_00041413
						TCONS_00041420	TCONS_00041420
						TCONS_00041425	TCONS_00041425
						TCONS_00041968	TCONS_00041968
						TCONS_00041969	TCONS_00041969
						TCONS_00042544	TCONS_00042544
						TCONS_00042986	TCONS_00042986
						TCONS_00043028	TCONS_00043028
						TCONS_00043176	TCONS_00043176
						TCONS_00043468	TCONS_00043468
						TCONS_00043483	TCONS_00043483
						TCONS_00043825	TCONS_00043825
						TCONS_00043910	TCONS_00043910
						TCONS_00044162	TCONS_00044162
						TCONS_00044173	TCONS_00044173
						TCONS_00044328	TCONS_00044328
						TCONS_00044444	TCONS_00044444
						TCONS_00044497	TCONS_00044497
						TCONS_00044499	TCONS_00044499
						TCONS_00044574	TCONS_00044574
						TCONS_00045116	TCONS_00045116
						TCONS_00045711	TCONS_00045711
						TCONS_00045770	TCONS_00045770
						TCONS_00045936	TCONS_00045936
						TCONS_00045953	TCONS_00045953
						TCONS_00046088	TCONS_00046088
						TCONS_00046263	TCONS_00046263
						TCONS_00046529	TCONS_00046529
						TCONS_00046530	TCONS_00046530
						TCONS_00046531	TCONS_00046531
						TCONS_00046536	TCONS_00046536
						TCONS_00046538	TCONS_00046538
						TCONS_00046545	TCONS_00046545
						TCONS_00046560	TCONS_00046560
						TCONS_00046578	TCONS_00046578
						TCONS_00046934	TCONS_00046934
						TCONS_00047203	TCONS_00047203
						TCONS_00047917	TCONS_00047917
						TCONS_00048026	TCONS_00048026
						TCONS_00048374	TCONS_00048374
						TCONS_00048445	TCONS_00048445
						TCONS_00048609	TCONS_00048609
						TCONS_00048723	TCONS_00048723
						TCONS_00048726	TCONS_00048726
						TCONS_00048845	TCONS_00048845
						TCONS_00048846	TCONS_00048846
						TCONS_00048961	TCONS_00048961
						TCONS_00049274	TCONS_00049274
						TCONS_00049417	TCONS_00049417
						TCONS_00049418	TCONS_00049418
						TCONS_00049426	TCONS_00049426
						TCONS_00049428	TCONS_00049428
						TCONS_00049430	TCONS_00049430
						TCONS_00049442	TCONS_00049442
						TCONS_00049450	TCONS_00049450
						TCONS_00049453	TCONS_00049453
						TCONS_00049466	TCONS_00049466
						TCONS_00049468	TCONS_00049468
						TCONS_00049470	TCONS_00049470
						TCONS_00049473	TCONS_00049473
						TCONS_00049506	TCONS_00049506
						TCONS_00049809	TCONS_00049809
						TCONS_00050081	TCONS_00050081
						TCONS_00050744	TCONS_00050744
						TCONS_00051009	TCONS_00051009
						TCONS_00051095	TCONS_00051095
						TCONS_00051455	TCONS_00051455
						TCONS_00052065	TCONS_00052065
						TCONS_00052582	TCONS_00052582
						TCONS_00052639	TCONS_00052639
						TCONS_00052646	TCONS_00052646
						TCONS_00052647	TCONS_00052647
						TCONS_00052664	TCONS_00052664
						TCONS_00052669	TCONS_00052669
						TCONS_00052675	TCONS_00052675
						TCONS_00052693	TCONS_00052693
						TCONS_00052830	TCONS_00052830
						TCONS_00053088	TCONS_00053088
						TCONS_00053246	TCONS_00053246
						TCONS_00053266	TCONS_00053266
						TCONS_00053392	TCONS_00053392
						TCONS_00053599	TCONS_00053599
						TCONS_00053642	TCONS_00053642
						TCONS_00053935	TCONS_00053935
						TCONS_00054151	TCONS_00054151
						TCONS_00054250	TCONS_00054250
						TCONS_00054414	TCONS_00054414
						TCONS_00054564	TCONS_00054564
						TCONS_00054770	TCONS_00054770
						TCONS_00054817	TCONS_00054817
						TCONS_00055071	TCONS_00055071
						TCONS_00055074	TCONS_00055074
						TCONS_00055088	TCONS_00055088
						TCONS_00055603	TCONS_00055603
						TCONS_00055612	TCONS_00055612
						TCONS_00055956	TCONS_00055956
						TCONS_00055967	TCONS_00055967
						TCONS_00055972	TCONS_00055972
						TCONS_00055973	TCONS_00055973
						TCONS_00055976	TCONS_00055976
						TCONS_00055980	TCONS_00055980
						TCONS_00055988	TCONS_00055988
						TCONS_00055991	TCONS_00055991
						TCONS_00056699	TCONS_00056699
						TCONS_00057167	TCONS_00057167
						TCONS_00057558	TCONS_00057558
						TCONS_00057640	TCONS_00057640
						TCONS_00057716	TCONS_00057716
						TCONS_00057879	TCONS_00057879
						TCONS_00057956	TCONS_00057956
						TCONS_00058038	TCONS_00058038
						TCONS_00058317	TCONS_00058317
						TCONS_00058418	TCONS_00058418
						TCONS_00058581	TCONS_00058581
						TCONS_00058615	TCONS_00058615
						TCONS_00058701	TCONS_00058701
						TCONS_00059128	TCONS_00059128
						TCONS_00059337	TCONS_00059337
						TCONS_00059374	TCONS_00059374
						TCONS_00059378	TCONS_00059378
						TCONS_00059380	TCONS_00059380
						TCONS_00059404	TCONS_00059404
						TCONS_00059405	TCONS_00059405
						TCONS_00059408	TCONS_00059408
						TCONS_00059411	TCONS_00059411
						TCONS_00059875	TCONS_00059875
						TCONS_00060009	TCONS_00060009
						TCONS_00060063	TCONS_00060063
						TCONS_00060221	TCONS_00060221
						TCONS_00060578	TCONS_00060578
						TCONS_00060579	TCONS_00060579
						TCONS_00060655	TCONS_00060655
						TCONS_00061120	TCONS_00061120
						TCONS_00061141	TCONS_00061141
						TCONS_00061312	TCONS_00061312
						TCONS_00061437	TCONS_00061437
						TCONS_00061453	TCONS_00061453
						TCONS_00061749	TCONS_00061749
						TCONS_00062162	TCONS_00062162
						TCONS_00062196	TCONS_00062196
						TCONS_00062204	TCONS_00062204
						TCONS_00062248	TCONS_00062248
						TCONS_00062251	TCONS_00062251
						TCONS_00062435	TCONS_00062435
						TCONS_00062523	TCONS_00062523
						TCONS_00062599	TCONS_00062599
						TCONS_00062811	TCONS_00062811
						TCONS_00062887	TCONS_00062887
						TCONS_00062913	TCONS_00062913
						TCONS_00062977	TCONS_00062977
						TCONS_00063165	TCONS_00063165
						TCONS_00063220	TCONS_00063220
						TCONS_00064630	TCONS_00064630
						TCONS_00064881	TCONS_00064881
						TCONS_00065056	TCONS_00065056
						TCONS_00065151	TCONS_00065151
						TCONS_00065158	TCONS_00065158
						TCONS_00065274	TCONS_00065274
						TCONS_00065295	TCONS_00065295
						TCONS_00065331	TCONS_00065331
						TCONS_00065347	TCONS_00065347
						TCONS_00065517	TCONS_00065517
						TCONS_00065526	TCONS_00065526
						TCONS_00065555	TCONS_00065555
						TCONS_00065563	TCONS_00065563
						TCONS_00065568	TCONS_00065568
						TCONS_00065576	TCONS_00065576
						TCONS_00065579	TCONS_00065579
						TCONS_00065582	TCONS_00065582
						TCONS_00065583	TCONS_00065583
						TCONS_00065707	TCONS_00065707
						TCONS_00066024	TCONS_00066024
						TCONS_00066286	TCONS_00066286
						TCONS_00066672	TCONS_00066672
						TCONS_00066682	TCONS_00066682
						TCONS_00066912	TCONS_00066912
						TCONS_00067070	TCONS_00067070
						TCONS_00067123	TCONS_00067123
						TCONS_00067174	TCONS_00067174
						TCONS_00067214	TCONS_00067214
						TCONS_00067661	TCONS_00067661
						TCONS_00067833	TCONS_00067833
						TCONS_00067847	TCONS_00067847
						TCONS_00067904	TCONS_00067904
						TCONS_00068061	TCONS_00068061
						TCONS_00068556	TCONS_00068556
						TCONS_00068635	TCONS_00068635
						TCONS_00068832	TCONS_00068832
						TCONS_00069105	TCONS_00069105
						TCONS_00069147	TCONS_00069147
						TCONS_00069154	TCONS_00069154
						TCONS_00069155	TCONS_00069155
						TCONS_00069160	TCONS_00069160
						TCONS_00069171	TCONS_00069171
						TCONS_00069176	TCONS_00069176
						TCONS_00069177	TCONS_00069177
						TCONS_00069434	TCONS_00069434
						TCONS_00069439	TCONS_00069439
						TCONS_00069487	TCONS_00069487
						TCONS_00069793	TCONS_00069793
						TCONS_00069795	TCONS_00069795
						TCONS_00070112	TCONS_00070112
						TCONS_00070466	TCONS_00070466
						TCONS_00070500	TCONS_00070500
						TCONS_00071062	TCONS_00071062
						TCONS_00071326	TCONS_00071326
						TCONS_00071331	TCONS_00071331
						TCONS_00071335	TCONS_00071335
						TCONS_00071348	TCONS_00071348
						TCONS_00071361	TCONS_00071361
						TCONS_00071362	TCONS_00071362
						TCONS_00071364	TCONS_00071364
						TCONS_00071366	TCONS_00071366
						TCONS_00071406	TCONS_00071406
						TCONS_00071642	TCONS_00071642
						TCONS_00071852	TCONS_00071852
						TCONS_00072257	TCONS_00072257
						TCONS_00072769	TCONS_00072769
						TCONS_00072867	TCONS_00072867
						TCONS_00073182	TCONS_00073182
						TCONS_00073183	TCONS_00073183
						TCONS_00073436	TCONS_00073436
						TCONS_00073445	TCONS_00073445
						TCONS_00073534	TCONS_00073534
						TCONS_00073550	TCONS_00073550
						TCONS_00073551	TCONS_00073551
						TCONS_00073560	TCONS_00073560
						TCONS_00073579	TCONS_00073579
						TCONS_00073588	TCONS_00073588
						TCONS_00073589	TCONS_00073589
						TCONS_00073591	TCONS_00073591
						TCONS_00073596	TCONS_00073596
						TCONS_00073790	TCONS_00073790
						TCONS_00074560	TCONS_00074560
						TCONS_00075076	TCONS_00075076
						TCONS_00075132	TCONS_00075132
						TCONS_00075470	TCONS_00075470
						TCONS_00075615	TCONS_00075615
						TCONS_00075618	TCONS_00075618
						TCONS_00075621	TCONS_00075621
						TCONS_00075633	TCONS_00075633
						TCONS_00075637	TCONS_00075637
						TCONS_00075646	TCONS_00075646
						TCONS_00075655	TCONS_00075655
						TCONS_00075658	TCONS_00075658
						TCONS_00075667	TCONS_00075667
						TCONS_00075747	TCONS_00075747
						TCONS_00076131	TCONS_00076131
						TCONS_00076436	TCONS_00076436
						TCONS_00076661	TCONS_00076661
						TCONS_00076867	TCONS_00076867
						TCONS_00076921	TCONS_00076921
						TCONS_00077046	TCONS_00077046
						TCONS_00077056	TCONS_00077056
						TCONS_00077187	TCONS_00077187
						TCONS_00077490	TCONS_00077490
						TCONS_00077491	TCONS_00077491
						TCONS_00077600	TCONS_00077600
						TCONS_00077601	TCONS_00077601
						TCONS_00077602	TCONS_00077602
						TCONS_00077712	TCONS_00077712
						TCONS_00077751	TCONS_00077751
						TCONS_00077756	TCONS_00077756
