# Supplementary material for: Transcriptomic Profiles of Long Noncoding RNAs and Their Target Protein-Coding Genes Reveals Speciation Adaptation on the Qinghai-Xizang (Tibet) Plateau in Orinus
Source: Biology (Basel). 2024 May 16;13(5):349. doi: 10.3390/biology13050349 (PMC11118044; doi:10.3390/biology13050349)
Supplement: Supplementary file 1 [file biology-13-00349-s001.zip › Table S6. Unique and shared genes expressed in two species of Orinus.xlsx]

## Sheet: Sheet1
Unique and shared genes expressed in two species of Orinus.
unique lncRNAs in O. thoroldii	unique lncRNAs in O. kokonoricus	shared lncRNAs in two species of Orinus
TCONS_00000356	TCONS_00000356	TCONS_00000356
TCONS_00000587	TCONS_00000587	TCONS_00000587
TCONS_00000775	TCONS_00000774	TCONS_00000775
TCONS_00000972	TCONS_00000775	TCONS_00001265
TCONS_00001122	TCONS_00000894	TCONS_00001516
TCONS_00001265	TCONS_00001251	TCONS_00002100
TCONS_00001372	TCONS_00001265	TCONS_00002504
TCONS_00001516	TCONS_00001483	TCONS_00002560
TCONS_00001813	TCONS_00001516	TCONS_00002633
TCONS_00001897	TCONS_00001921	TCONS_00002879
TCONS_00002100	TCONS_00001941	TCONS_00002996
TCONS_00002504	TCONS_00001980	TCONS_00003085
TCONS_00002505	TCONS_00002001	TCONS_00003366
TCONS_00002560	TCONS_00002002	TCONS_00003781
TCONS_00002633	TCONS_00002080	TCONS_00003833
TCONS_00002703	TCONS_00002097	TCONS_00004055
TCONS_00002879	TCONS_00002100	TCONS_00004625
TCONS_00002996	TCONS_00002366	TCONS_00004687
TCONS_00003085	TCONS_00002504	TCONS_00004795
TCONS_00003366	TCONS_00002560	TCONS_00005134
TCONS_00003641	TCONS_00002633	TCONS_00005227
TCONS_00003781	TCONS_00002774	TCONS_00006223
TCONS_00003833	TCONS_00002879	TCONS_00006446
TCONS_00004055	TCONS_00002903	TCONS_00006452
TCONS_00004201	TCONS_00002996	TCONS_00006454
TCONS_00004625	TCONS_00003085	TCONS_00006457
TCONS_00004649	TCONS_00003366	TCONS_00006458
TCONS_00004686	TCONS_00003763	TCONS_00006466
TCONS_00004687	TCONS_00003781	TCONS_00006467
TCONS_00004737	TCONS_00003833	TCONS_00006474
TCONS_00004795	TCONS_00004055	TCONS_00006477
TCONS_00005036	TCONS_00004071	TCONS_00006482
TCONS_00005134	TCONS_00004552	TCONS_00006491
TCONS_00005174	TCONS_00004625	TCONS_00006494
TCONS_00005175	TCONS_00004687	TCONS_00006502
TCONS_00005227	TCONS_00004795	TCONS_00006517
TCONS_00005290	TCONS_00005039	TCONS_00006526
TCONS_00005574	TCONS_00005087	TCONS_00006643
TCONS_00005682	TCONS_00005131	TCONS_00007260
TCONS_00005986	TCONS_00005134	TCONS_00007261
TCONS_00006223	TCONS_00005227	TCONS_00007376
TCONS_00006347	TCONS_00005289	TCONS_00007416
TCONS_00006401	TCONS_00005295	TCONS_00007485
TCONS_00006445	TCONS_00005296	TCONS_00007673
TCONS_00006446	TCONS_00005297	TCONS_00007696
TCONS_00006452	TCONS_00005828	TCONS_00007784
TCONS_00006454	TCONS_00006003	TCONS_00007892
TCONS_00006455	TCONS_00006223	TCONS_00007905
TCONS_00006457	TCONS_00006443	TCONS_00008119
TCONS_00006458	TCONS_00006446	TCONS_00008267
TCONS_00006459	TCONS_00006449	TCONS_00008301
TCONS_00006465	TCONS_00006450	TCONS_00008363
TCONS_00006466	TCONS_00006452	TCONS_00008756
TCONS_00006467	TCONS_00006454	TCONS_00008769
TCONS_00006470	TCONS_00006456	TCONS_00009021
TCONS_00006473	TCONS_00006457	TCONS_00010251
TCONS_00006474	TCONS_00006458	TCONS_00010252
TCONS_00006477	TCONS_00006460	TCONS_00010261
TCONS_00006482	TCONS_00006466	TCONS_00010324
TCONS_00006491	TCONS_00006467	TCONS_00010665
TCONS_00006494	TCONS_00006472	TCONS_00010841
TCONS_00006499	TCONS_00006474	TCONS_00010868
TCONS_00006502	TCONS_00006477	TCONS_00010972
TCONS_00006508	TCONS_00006482	TCONS_00010995
TCONS_00006509	TCONS_00006483	TCONS_00011730
TCONS_00006516	TCONS_00006491	TCONS_00012024
TCONS_00006517	TCONS_00006494	TCONS_00012033
TCONS_00006526	TCONS_00006501	TCONS_00012035
TCONS_00006643	TCONS_00006502	TCONS_00012057
TCONS_00007097	TCONS_00006505	TCONS_00012060
TCONS_00007260	TCONS_00006515	TCONS_00012071
TCONS_00007261	TCONS_00006517	TCONS_00012075
TCONS_00007376	TCONS_00006518	TCONS_00012076
TCONS_00007416	TCONS_00006521	TCONS_00012077
TCONS_00007470	TCONS_00006522	TCONS_00012083
TCONS_00007485	TCONS_00006526	TCONS_00012085
TCONS_00007627	TCONS_00006643	TCONS_00012087
TCONS_00007673	TCONS_00007066	TCONS_00012115
TCONS_00007696	TCONS_00007103	TCONS_00012116
TCONS_00007708	TCONS_00007130	TCONS_00012685
TCONS_00007709	TCONS_00007179	TCONS_00012919
TCONS_00007784	TCONS_00007260	TCONS_00013013
TCONS_00007892	TCONS_00007261	TCONS_00013050
TCONS_00007905	TCONS_00007345	TCONS_00013051
TCONS_00008119	TCONS_00007376	TCONS_00013072
TCONS_00008267	TCONS_00007416	TCONS_00013227
TCONS_00008301	TCONS_00007485	TCONS_00013268
TCONS_00008363	TCONS_00007550	TCONS_00013271
TCONS_00008756	TCONS_00007613	TCONS_00013318
TCONS_00008769	TCONS_00007673	TCONS_00013617
TCONS_00009021	TCONS_00007677	TCONS_00013831
TCONS_00010181	TCONS_00007678	TCONS_00013974
TCONS_00010251	TCONS_00007696	TCONS_00014284
TCONS_00010252	TCONS_00007784	TCONS_00014781
TCONS_00010261	TCONS_00007892	TCONS_00014861
TCONS_00010324	TCONS_00007905	TCONS_00015427
TCONS_00010375	TCONS_00007933	TCONS_00015428
TCONS_00010387	TCONS_00007934	TCONS_00015536
TCONS_00010662	TCONS_00008119	TCONS_00015628
TCONS_00010665	TCONS_00008267	TCONS_00015646
TCONS_00010738	TCONS_00008301	TCONS_00015894
TCONS_00010841	TCONS_00008363	TCONS_00016075
TCONS_00010868	TCONS_00008554	TCONS_00016236
TCONS_00010972	TCONS_00008756	TCONS_00016337
TCONS_00010995	TCONS_00008758	TCONS_00016397
TCONS_00011040	TCONS_00008769	TCONS_00016625
TCONS_00011428	TCONS_00009021	TCONS_00016797
TCONS_00011470	TCONS_00009592	TCONS_00016969
TCONS_00011730	TCONS_00010193	TCONS_00017072
TCONS_00012024	TCONS_00010251	TCONS_00017073
TCONS_00012029	TCONS_00010252	TCONS_00017086
TCONS_00012033	TCONS_00010261	TCONS_00017645
TCONS_00012034	TCONS_00010324	TCONS_00017697
TCONS_00012035	TCONS_00010665	TCONS_00017698
TCONS_00012040	TCONS_00010686	TCONS_00017703
TCONS_00012041	TCONS_00010689	TCONS_00017707
TCONS_00012042	TCONS_00010841	TCONS_00017708
TCONS_00012043	TCONS_00010868	TCONS_00017725
TCONS_00012044	TCONS_00010972	TCONS_00017734
TCONS_00012045	TCONS_00010973	TCONS_00017747
TCONS_00012047	TCONS_00010995	TCONS_00017754
TCONS_00012048	TCONS_00011157	TCONS_00017771
TCONS_00012049	TCONS_00011292	TCONS_00017791
TCONS_00012050	TCONS_00011661	TCONS_00017794
TCONS_00012057	TCONS_00011730	TCONS_00017800
TCONS_00012060	TCONS_00011849	TCONS_00017802
TCONS_00012061	TCONS_00012024	TCONS_00018398
TCONS_00012067	TCONS_00012025	TCONS_00019019
TCONS_00012071	TCONS_00012030	TCONS_00019048
TCONS_00012072	TCONS_00012031	TCONS_00019051
TCONS_00012075	TCONS_00012032	TCONS_00019145
TCONS_00012076	TCONS_00012033	TCONS_00019146
TCONS_00012077	TCONS_00012035	TCONS_00019276
TCONS_00012078	TCONS_00012036	TCONS_00019528
TCONS_00012081	TCONS_00012053	TCONS_00020078
TCONS_00012083	TCONS_00012056	TCONS_00020114
TCONS_00012085	TCONS_00012057	TCONS_00020646
TCONS_00012087	TCONS_00012060	TCONS_00020650
TCONS_00012115	TCONS_00012064	TCONS_00021013
TCONS_00012116	TCONS_00012066	TCONS_00021115
TCONS_00012685	TCONS_00012068	TCONS_00021152
TCONS_00012919	TCONS_00012071	TCONS_00021164
TCONS_00012966	TCONS_00012073	TCONS_00021441
TCONS_00013013	TCONS_00012075	TCONS_00021650
TCONS_00013050	TCONS_00012076	TCONS_00021687
TCONS_00013051	TCONS_00012077	TCONS_00021689
TCONS_00013072	TCONS_00012083	TCONS_00021775
TCONS_00013129	TCONS_00012085	TCONS_00021837
TCONS_00013130	TCONS_00012087	TCONS_00021945
TCONS_00013227	TCONS_00012115	TCONS_00022014
TCONS_00013237	TCONS_00012116	TCONS_00022207
TCONS_00013240	TCONS_00012500	TCONS_00022501
TCONS_00013268	TCONS_00012685	TCONS_00022514
TCONS_00013271	TCONS_00012919	TCONS_00022815
TCONS_00013318	TCONS_00013013	TCONS_00023046
TCONS_00013617	TCONS_00013050	TCONS_00023049
TCONS_00013831	TCONS_00013051	TCONS_00023056
TCONS_00013974	TCONS_00013072	TCONS_00023059
TCONS_00014284	TCONS_00013227	TCONS_00023066
TCONS_00014781	TCONS_00013268	TCONS_00023086
TCONS_00014861	TCONS_00013271	TCONS_00023089
TCONS_00015388	TCONS_00013318	TCONS_00023097
TCONS_00015427	TCONS_00013335	TCONS_00023098
TCONS_00015428	TCONS_00013360	TCONS_00023100
TCONS_00015536	TCONS_00013617	TCONS_00023183
TCONS_00015540	TCONS_00013831	TCONS_00023369
TCONS_00015547	TCONS_00013885	TCONS_00023496
TCONS_00015628	TCONS_00013937	TCONS_00023777
TCONS_00015646	TCONS_00013940	TCONS_00023899
TCONS_00015894	TCONS_00013972	TCONS_00024003
TCONS_00016053	TCONS_00013974	TCONS_00024114
TCONS_00016075	TCONS_00014045	TCONS_00024179
TCONS_00016235	TCONS_00014108	TCONS_00024299
TCONS_00016236	TCONS_00014238	TCONS_00024657
TCONS_00016299	TCONS_00014244	TCONS_00024868
TCONS_00016337	TCONS_00014284	TCONS_00024935
TCONS_00016397	TCONS_00014426	TCONS_00024947
TCONS_00016495	TCONS_00014781	TCONS_00025882
TCONS_00016624	TCONS_00014861	TCONS_00026334
TCONS_00016625	TCONS_00015427	TCONS_00026993
TCONS_00016634	TCONS_00015428	TCONS_00027239
TCONS_00016796	TCONS_00015505	TCONS_00028034
TCONS_00016797	TCONS_00015536	TCONS_00028243
TCONS_00016969	TCONS_00015628	TCONS_00028253
TCONS_00017072	TCONS_00015646	TCONS_00028272
TCONS_00017073	TCONS_00015701	TCONS_00028288
TCONS_00017086	TCONS_00015702	TCONS_00028299
TCONS_00017338	TCONS_00015890	TCONS_00028304
TCONS_00017437	TCONS_00015894	TCONS_00028307
TCONS_00017645	TCONS_00015906	TCONS_00028318
TCONS_00017695	TCONS_00015957	TCONS_00029004
TCONS_00017696	TCONS_00016042	TCONS_00029146
TCONS_00017697	TCONS_00016075	TCONS_00029147
TCONS_00017698	TCONS_00016097	TCONS_00029170
TCONS_00017703	TCONS_00016155	TCONS_00029204
TCONS_00017707	TCONS_00016156	TCONS_00029292
TCONS_00017708	TCONS_00016236	TCONS_00029419
TCONS_00017720	TCONS_00016281	TCONS_00030246
TCONS_00017721	TCONS_00016336	TCONS_00030303
TCONS_00017724	TCONS_00016337	TCONS_00030466
TCONS_00017725	TCONS_00016383	TCONS_00030562
TCONS_00017734	TCONS_00016397	TCONS_00030813
TCONS_00017741	TCONS_00016625	TCONS_00031248
TCONS_00017744	TCONS_00016797	TCONS_00031295
TCONS_00017746	TCONS_00016849	TCONS_00031804
TCONS_00017747	TCONS_00016958	TCONS_00031902
TCONS_00017752	TCONS_00016969	TCONS_00031907
TCONS_00017754	TCONS_00017072	TCONS_00031952
TCONS_00017755	TCONS_00017073	TCONS_00032021
TCONS_00017763	TCONS_00017086	TCONS_00032146
TCONS_00017768	TCONS_00017319	TCONS_00032178
TCONS_00017771	TCONS_00017595	TCONS_00032644
TCONS_00017772	TCONS_00017645	TCONS_00032943
TCONS_00017773	TCONS_00017694	TCONS_00033065
TCONS_00017787	TCONS_00017697	TCONS_00033138
TCONS_00017791	TCONS_00017698	TCONS_00033185
TCONS_00017794	TCONS_00017702	TCONS_00033469
TCONS_00017795	TCONS_00017703	TCONS_00033475
TCONS_00017800	TCONS_00017706	TCONS_00033493
TCONS_00017802	TCONS_00017707	TCONS_00033494
TCONS_00018398	TCONS_00017708	TCONS_00033529
TCONS_00018908	TCONS_00017709	TCONS_00033530
TCONS_00018983	TCONS_00017710	TCONS_00033533
TCONS_00019019	TCONS_00017714	TCONS_00033534
TCONS_00019048	TCONS_00017718	TCONS_00033536
TCONS_00019051	TCONS_00017722	TCONS_00033537
TCONS_00019145	TCONS_00017725	TCONS_00033594
TCONS_00019146	TCONS_00017726	TCONS_00033649
TCONS_00019276	TCONS_00017727	TCONS_00033891
TCONS_00019528	TCONS_00017734	TCONS_00034056
TCONS_00019843	TCONS_00017735	TCONS_00034509
TCONS_00020078	TCONS_00017736	TCONS_00034539
TCONS_00020113	TCONS_00017738	TCONS_00034541
TCONS_00020114	TCONS_00017743	TCONS_00034600
TCONS_00020646	TCONS_00017747	TCONS_00034601
TCONS_00020650	TCONS_00017748	TCONS_00034669
TCONS_00020834	TCONS_00017749	TCONS_00034764
TCONS_00020865	TCONS_00017754	TCONS_00035426
TCONS_00021013	TCONS_00017771	TCONS_00035746
TCONS_00021115	TCONS_00017774	TCONS_00035770
TCONS_00021152	TCONS_00017788	TCONS_00035845
TCONS_00021164	TCONS_00017789	TCONS_00036098
TCONS_00021441	TCONS_00017791	TCONS_00036211
TCONS_00021647	TCONS_00017794	TCONS_00036322
TCONS_00021650	TCONS_00017800	TCONS_00036331
TCONS_00021687	TCONS_00017802	TCONS_00036356
TCONS_00021689	TCONS_00017839	TCONS_00036426
TCONS_00021775	TCONS_00018218	TCONS_00036708
TCONS_00021794	TCONS_00018263	TCONS_00036736
TCONS_00021837	TCONS_00018335	TCONS_00036740
TCONS_00021945	TCONS_00018398	TCONS_00037023
TCONS_00022014	TCONS_00018535	TCONS_00037483
TCONS_00022190	TCONS_00018782	TCONS_00037539
TCONS_00022207	TCONS_00019019	TCONS_00037549
TCONS_00022501	TCONS_00019048	TCONS_00037809
TCONS_00022514	TCONS_00019051	TCONS_00037950
TCONS_00022815	TCONS_00019054	TCONS_00038027
TCONS_00023046	TCONS_00019145	TCONS_00038275
TCONS_00023048	TCONS_00019146	TCONS_00038279
TCONS_00023049	TCONS_00019275	TCONS_00038282
TCONS_00023052	TCONS_00019276	TCONS_00038289
TCONS_00023053	TCONS_00019277	TCONS_00038292
TCONS_00023056	TCONS_00019278	TCONS_00038301
TCONS_00023059	TCONS_00019437	TCONS_00038303
TCONS_00023063	TCONS_00019528	TCONS_00038304
TCONS_00023064	TCONS_00019905	TCONS_00038305
TCONS_00023066	TCONS_00020078	TCONS_00038306
TCONS_00023072	TCONS_00020079	TCONS_00038309
TCONS_00023073	TCONS_00020114	TCONS_00038331
TCONS_00023074	TCONS_00020406	TCONS_00038338
TCONS_00023082	TCONS_00020427	TCONS_00038339
TCONS_00023083	TCONS_00020534	TCONS_00038344
TCONS_00023086	TCONS_00020646	TCONS_00038346
TCONS_00023088	TCONS_00020650	TCONS_00038349
TCONS_00023089	TCONS_00020653	TCONS_00038353
TCONS_00023091	TCONS_00021013	TCONS_00038357
TCONS_00023097	TCONS_00021115	TCONS_00038753
TCONS_00023098	TCONS_00021142	TCONS_00038790
TCONS_00023100	TCONS_00021152	TCONS_00039298
TCONS_00023183	TCONS_00021163	TCONS_00040044
TCONS_00023319	TCONS_00021164	TCONS_00041379
TCONS_00023369	TCONS_00021441	TCONS_00041403
TCONS_00023390	TCONS_00021610	TCONS_00041408
TCONS_00023496	TCONS_00021650	TCONS_00041413
TCONS_00023777	TCONS_00021687	TCONS_00041420
TCONS_00023899	TCONS_00021689	TCONS_00041425
TCONS_00024003	TCONS_00021775	TCONS_00041968
TCONS_00024080	TCONS_00021837	TCONS_00041969
TCONS_00024114	TCONS_00021838	TCONS_00042544
TCONS_00024179	TCONS_00021945	TCONS_00042986
TCONS_00024299	TCONS_00022011	TCONS_00043028
TCONS_00024345	TCONS_00022014	TCONS_00043176
TCONS_00024346	TCONS_00022207	TCONS_00043468
TCONS_00024657	TCONS_00022501	TCONS_00043483
TCONS_00024868	TCONS_00022513	TCONS_00043825
TCONS_00024935	TCONS_00022514	TCONS_00043910
TCONS_00024947	TCONS_00022786	TCONS_00044162
TCONS_00025481	TCONS_00022815	TCONS_00044173
TCONS_00025749	TCONS_00023046	TCONS_00044328
TCONS_00025750	TCONS_00023049	TCONS_00044444
TCONS_00025882	TCONS_00023050	TCONS_00044497
TCONS_00026334	TCONS_00023051	TCONS_00044499
TCONS_00026358	TCONS_00023054	TCONS_00044574
TCONS_00026362	TCONS_00023056	TCONS_00045116
TCONS_00026571	TCONS_00023059	TCONS_00045711
TCONS_00026615	TCONS_00023066	TCONS_00045770
TCONS_00026749	TCONS_00023067	TCONS_00045936
TCONS_00026993	TCONS_00023069	TCONS_00045953
TCONS_00027009	TCONS_00023086	TCONS_00046088
TCONS_00027239	TCONS_00023087	TCONS_00046263
TCONS_00027711	TCONS_00023089	TCONS_00046529
TCONS_00028034	TCONS_00023094	TCONS_00046530
TCONS_00028090	TCONS_00023097	TCONS_00046531
TCONS_00028241	TCONS_00023098	TCONS_00046536
TCONS_00028243	TCONS_00023100	TCONS_00046538
TCONS_00028244	TCONS_00023183	TCONS_00046545
TCONS_00028245	TCONS_00023369	TCONS_00046560
TCONS_00028250	TCONS_00023476	TCONS_00046578
TCONS_00028253	TCONS_00023496	TCONS_00046934
TCONS_00028264	TCONS_00023538	TCONS_00047203
TCONS_00028266	TCONS_00023589	TCONS_00047917
TCONS_00028268	TCONS_00023739	TCONS_00048026
TCONS_00028272	TCONS_00023777	TCONS_00048374
TCONS_00028283	TCONS_00023899	TCONS_00048445
TCONS_00028286	TCONS_00024003	TCONS_00048609
TCONS_00028288	TCONS_00024044	TCONS_00048723
TCONS_00028299	TCONS_00024069	TCONS_00048726
TCONS_00028302	TCONS_00024070	TCONS_00048845
TCONS_00028304	TCONS_00024114	TCONS_00048846
TCONS_00028307	TCONS_00024158	TCONS_00048961
TCONS_00028308	TCONS_00024159	TCONS_00049274
TCONS_00028309	TCONS_00024170	TCONS_00049417
TCONS_00028318	TCONS_00024179	TCONS_00049418
TCONS_00028621	TCONS_00024213	TCONS_00049426
TCONS_00028911	TCONS_00024214	TCONS_00049428
TCONS_00029004	TCONS_00024299	TCONS_00049430
TCONS_00029146	TCONS_00024300	TCONS_00049442
TCONS_00029147	TCONS_00024552	TCONS_00049450
TCONS_00029170	TCONS_00024618	TCONS_00049453
TCONS_00029204	TCONS_00024657	TCONS_00049466
TCONS_00029292	TCONS_00024868	TCONS_00049468
TCONS_00029419	TCONS_00024935	TCONS_00049470
TCONS_00029488	TCONS_00024947	TCONS_00049473
TCONS_00030246	TCONS_00025882	TCONS_00049506
TCONS_00030303	TCONS_00026274	TCONS_00049809
TCONS_00030466	TCONS_00026330	TCONS_00050081
TCONS_00030562	TCONS_00026334	TCONS_00050744
TCONS_00030813	TCONS_00026335	TCONS_00051009
TCONS_00031248	TCONS_00026353	TCONS_00051095
TCONS_00031295	TCONS_00026498	TCONS_00051455
TCONS_00031804	TCONS_00026499	TCONS_00052065
TCONS_00031902	TCONS_00026554	TCONS_00052582
TCONS_00031907	TCONS_00026629	TCONS_00052639
TCONS_00031952	TCONS_00026635	TCONS_00052646
TCONS_00032021	TCONS_00026757	TCONS_00052647
TCONS_00032041	TCONS_00026758	TCONS_00052664
TCONS_00032146	TCONS_00026759	TCONS_00052669
TCONS_00032178	TCONS_00026993	TCONS_00052675
TCONS_00032644	TCONS_00027096	TCONS_00052693
TCONS_00032943	TCONS_00027239	TCONS_00052830
TCONS_00033065	TCONS_00027369	TCONS_00053088
TCONS_00033138	TCONS_00027580	TCONS_00053246
TCONS_00033185	TCONS_00028034	TCONS_00053266
TCONS_00033325	TCONS_00028223	TCONS_00053392
TCONS_00033469	TCONS_00028243	TCONS_00053599
TCONS_00033475	TCONS_00028253	TCONS_00053642
TCONS_00033480	TCONS_00028255	TCONS_00053935
TCONS_00033487	TCONS_00028257	TCONS_00054151
TCONS_00033491	TCONS_00028262	TCONS_00054250
TCONS_00033493	TCONS_00028269	TCONS_00054414
TCONS_00033494	TCONS_00028271	TCONS_00054564
TCONS_00033500	TCONS_00028272	TCONS_00054770
TCONS_00033501	TCONS_00028277	TCONS_00054817
TCONS_00033508	TCONS_00028279	TCONS_00055071
TCONS_00033513	TCONS_00028281	TCONS_00055074
TCONS_00033515	TCONS_00028285	TCONS_00055088
TCONS_00033516	TCONS_00028288	TCONS_00055603
TCONS_00033518	TCONS_00028293	TCONS_00055612
TCONS_00033520	TCONS_00028294	TCONS_00055956
TCONS_00033526	TCONS_00028295	TCONS_00055967
TCONS_00033528	TCONS_00028299	TCONS_00055972
TCONS_00033529	TCONS_00028300	TCONS_00055973
TCONS_00033530	TCONS_00028304	TCONS_00055976
TCONS_00033533	TCONS_00028307	TCONS_00055980
TCONS_00033534	TCONS_00028318	TCONS_00055988
TCONS_00033536	TCONS_00028329	TCONS_00055991
TCONS_00033537	TCONS_00028331	TCONS_00056699
TCONS_00033594	TCONS_00028349	TCONS_00057167
TCONS_00033612	TCONS_00029004	TCONS_00057558
TCONS_00033649	TCONS_00029146	TCONS_00057640
TCONS_00033760	TCONS_00029147	TCONS_00057716
TCONS_00033891	TCONS_00029170	TCONS_00057879
TCONS_00034056	TCONS_00029204	TCONS_00057956
TCONS_00034160	TCONS_00029292	TCONS_00058038
TCONS_00034509	TCONS_00029321	TCONS_00058317
TCONS_00034539	TCONS_00029397	TCONS_00058418
TCONS_00034541	TCONS_00029398	TCONS_00058581
TCONS_00034542	TCONS_00029419	TCONS_00058615
TCONS_00034543	TCONS_00029446	TCONS_00058701
TCONS_00034595	TCONS_00029993	TCONS_00059128
TCONS_00034600	TCONS_00030246	TCONS_00059337
TCONS_00034601	TCONS_00030303	TCONS_00059374
TCONS_00034669	TCONS_00030423	TCONS_00059378
TCONS_00034764	TCONS_00030466	TCONS_00059380
TCONS_00034804	TCONS_00030533	TCONS_00059404
TCONS_00035300	TCONS_00030562	TCONS_00059405
TCONS_00035426	TCONS_00030683	TCONS_00059408
TCONS_00035746	TCONS_00030813	TCONS_00059411
TCONS_00035770	TCONS_00031248	TCONS_00059875
TCONS_00035845	TCONS_00031295	TCONS_00060009
TCONS_00035998	TCONS_00031391	TCONS_00060063
TCONS_00036098	TCONS_00031392	TCONS_00060221
TCONS_00036211	TCONS_00031393	TCONS_00060578
TCONS_00036322	TCONS_00031619	TCONS_00060579
TCONS_00036331	TCONS_00031804	TCONS_00060655
TCONS_00036356	TCONS_00031902	TCONS_00061120
TCONS_00036426	TCONS_00031907	TCONS_00061141
TCONS_00036708	TCONS_00031952	TCONS_00061312
TCONS_00036736	TCONS_00031958	TCONS_00061437
TCONS_00036740	TCONS_00031959	TCONS_00061453
TCONS_00036776	TCONS_00032021	TCONS_00061749
TCONS_00036777	TCONS_00032146	TCONS_00062162
TCONS_00037023	TCONS_00032178	TCONS_00062196
TCONS_00037261	TCONS_00032644	TCONS_00062204
TCONS_00037483	TCONS_00032809	TCONS_00062248
TCONS_00037539	TCONS_00032827	TCONS_00062251
TCONS_00037549	TCONS_00032866	TCONS_00062435
TCONS_00037553	TCONS_00032943	TCONS_00062523
TCONS_00037809	TCONS_00032971	TCONS_00062599
TCONS_00037950	TCONS_00033000	TCONS_00062811
TCONS_00038027	TCONS_00033065	TCONS_00062887
TCONS_00038273	TCONS_00033138	TCONS_00062913
TCONS_00038274	TCONS_00033185	TCONS_00062977
TCONS_00038275	TCONS_00033361	TCONS_00063165
TCONS_00038278	TCONS_00033410	TCONS_00063220
TCONS_00038279	TCONS_00033469	TCONS_00064630
TCONS_00038281	TCONS_00033470	TCONS_00064881
TCONS_00038282	TCONS_00033471	TCONS_00065056
TCONS_00038283	TCONS_00033475	TCONS_00065151
TCONS_00038288	TCONS_00033477	TCONS_00065158
TCONS_00038289	TCONS_00033488	TCONS_00065274
TCONS_00038292	TCONS_00033489	TCONS_00065295
TCONS_00038298	TCONS_00033492	TCONS_00065331
TCONS_00038300	TCONS_00033493	TCONS_00065347
TCONS_00038301	TCONS_00033494	TCONS_00065517
TCONS_00038302	TCONS_00033497	TCONS_00065526
TCONS_00038303	TCONS_00033504	TCONS_00065555
TCONS_00038304	TCONS_00033505	TCONS_00065563
TCONS_00038305	TCONS_00033514	TCONS_00065568
TCONS_00038306	TCONS_00033517	TCONS_00065576
TCONS_00038307	TCONS_00033519	TCONS_00065579
TCONS_00038309	TCONS_00033529	TCONS_00065582
TCONS_00038325	TCONS_00033530	TCONS_00065583
TCONS_00038327	TCONS_00033531	TCONS_00065707
TCONS_00038329	TCONS_00033533	TCONS_00066024
TCONS_00038331	TCONS_00033534	TCONS_00066286
TCONS_00038338	TCONS_00033536	TCONS_00066672
TCONS_00038339	TCONS_00033537	TCONS_00066682
TCONS_00038341	TCONS_00033594	TCONS_00066912
TCONS_00038344	TCONS_00033649	TCONS_00067070
TCONS_00038346	TCONS_00033891	TCONS_00067123
TCONS_00038348	TCONS_00033923	TCONS_00067174
TCONS_00038349	TCONS_00033942	TCONS_00067214
TCONS_00038353	TCONS_00034056	TCONS_00067661
TCONS_00038356	TCONS_00034409	TCONS_00067833
TCONS_00038357	TCONS_00034509	TCONS_00067847
TCONS_00038753	TCONS_00034539	TCONS_00067904
TCONS_00038790	TCONS_00034541	TCONS_00068061
TCONS_00039047	TCONS_00034600	TCONS_00068556
TCONS_00039298	TCONS_00034601	TCONS_00068635
TCONS_00039328	TCONS_00034613	TCONS_00068832
TCONS_00039487	TCONS_00034668	TCONS_00069105
TCONS_00040044	TCONS_00034669	TCONS_00069147
TCONS_00040626	TCONS_00034764	TCONS_00069154
TCONS_00040737	TCONS_00035021	TCONS_00069155
TCONS_00040862	TCONS_00035027	TCONS_00069160
TCONS_00040959	TCONS_00035028	TCONS_00069171
TCONS_00040960	TCONS_00035215	TCONS_00069176
TCONS_00041100	TCONS_00035259	TCONS_00069177
TCONS_00041101	TCONS_00035298	TCONS_00069434
TCONS_00041102	TCONS_00035426	TCONS_00069439
TCONS_00041379	TCONS_00035746	TCONS_00069487
TCONS_00041380	TCONS_00035768	TCONS_00069793
TCONS_00041384	TCONS_00035770	TCONS_00069795
TCONS_00041390	TCONS_00035804	TCONS_00070112
TCONS_00041391	TCONS_00035805	TCONS_00070466
TCONS_00041396	TCONS_00035806	TCONS_00070500
TCONS_00041399	TCONS_00035845	TCONS_00071062
TCONS_00041403	TCONS_00035943	TCONS_00071326
TCONS_00041408	TCONS_00036098	TCONS_00071331
TCONS_00041413	TCONS_00036211	TCONS_00071335
TCONS_00041414	TCONS_00036322	TCONS_00071348
TCONS_00041415	TCONS_00036331	TCONS_00071361
TCONS_00041420	TCONS_00036356	TCONS_00071362
TCONS_00041425	TCONS_00036416	TCONS_00071364
TCONS_00041430	TCONS_00036426	TCONS_00071366
TCONS_00041968	TCONS_00036480	TCONS_00071406
TCONS_00041969	TCONS_00036638	TCONS_00071642
TCONS_00042304	TCONS_00036708	TCONS_00071852
TCONS_00042544	TCONS_00036736	TCONS_00072257
TCONS_00042648	TCONS_00036740	TCONS_00072769
TCONS_00042986	TCONS_00036812	TCONS_00072867
TCONS_00043028	TCONS_00037023	TCONS_00073182
TCONS_00043176	TCONS_00037311	TCONS_00073183
TCONS_00043369	TCONS_00037312	TCONS_00073436
TCONS_00043468	TCONS_00037440	TCONS_00073445
TCONS_00043483	TCONS_00037483	TCONS_00073534
TCONS_00043825	TCONS_00037539	TCONS_00073550
TCONS_00043910	TCONS_00037549	TCONS_00073551
TCONS_00044162	TCONS_00037679	TCONS_00073560
TCONS_00044173	TCONS_00037809	TCONS_00073579
TCONS_00044328	TCONS_00037950	TCONS_00073588
TCONS_00044444	TCONS_00038027	TCONS_00073589
TCONS_00044497	TCONS_00038028	TCONS_00073591
TCONS_00044499	TCONS_00038096	TCONS_00073596
TCONS_00044574	TCONS_00038275	TCONS_00073790
TCONS_00045116	TCONS_00038276	TCONS_00074560
TCONS_00045205	TCONS_00038279	TCONS_00075076
TCONS_00045234	TCONS_00038282	TCONS_00075132
TCONS_00045295	TCONS_00038286	TCONS_00075470
TCONS_00045296	TCONS_00038289	TCONS_00075615
TCONS_00045684	TCONS_00038290	TCONS_00075618
TCONS_00045711	TCONS_00038292	TCONS_00075621
TCONS_00045770	TCONS_00038293	TCONS_00075633
TCONS_00045936	TCONS_00038295	TCONS_00075637
TCONS_00045953	TCONS_00038301	TCONS_00075646
TCONS_00046005	TCONS_00038303	TCONS_00075655
TCONS_00046088	TCONS_00038304	TCONS_00075658
TCONS_00046263	TCONS_00038305	TCONS_00075667
TCONS_00046280	TCONS_00038306	TCONS_00075747
TCONS_00046529	TCONS_00038309	TCONS_00076131
TCONS_00046530	TCONS_00038312	TCONS_00076436
TCONS_00046531	TCONS_00038313	TCONS_00076661
TCONS_00046536	TCONS_00038315	TCONS_00076867
TCONS_00046537	TCONS_00038320	TCONS_00076921
TCONS_00046538	TCONS_00038321	TCONS_00077046
TCONS_00046545	TCONS_00038331	TCONS_00077056
TCONS_00046549	TCONS_00038332	TCONS_00077187
TCONS_00046551	TCONS_00038336	TCONS_00077490
TCONS_00046552	TCONS_00038338	TCONS_00077491
TCONS_00046553	TCONS_00038339	TCONS_00077600
TCONS_00046555	TCONS_00038344	TCONS_00077601
TCONS_00046559	TCONS_00038346	TCONS_00077602
TCONS_00046560	TCONS_00038347	TCONS_00077712
TCONS_00046563	TCONS_00038349	TCONS_00077751
TCONS_00046564	TCONS_00038353	TCONS_00077756
TCONS_00046566	TCONS_00038354
TCONS_00046567	TCONS_00038355
TCONS_00046572	TCONS_00038357
TCONS_00046573	TCONS_00038753
TCONS_00046578	TCONS_00038790
TCONS_00046579	TCONS_00039133
TCONS_00046581	TCONS_00039269
TCONS_00046934	TCONS_00039280
TCONS_00047203	TCONS_00039298
TCONS_00047342	TCONS_00039317
TCONS_00047343	TCONS_00039876
TCONS_00047656	TCONS_00039877
TCONS_00047917	TCONS_00039933
TCONS_00048026	TCONS_00040044
TCONS_00048374	TCONS_00040498
TCONS_00048445	TCONS_00040532
TCONS_00048487	TCONS_00040536
TCONS_00048609	TCONS_00040537
TCONS_00048721	TCONS_00040830
TCONS_00048723	TCONS_00041379
TCONS_00048726	TCONS_00041383
TCONS_00048730	TCONS_00041395
TCONS_00048731	TCONS_00041398
TCONS_00048773	TCONS_00041402
TCONS_00048845	TCONS_00041403
TCONS_00048846	TCONS_00041405
TCONS_00048932	TCONS_00041406
TCONS_00048960	TCONS_00041407
TCONS_00048961	TCONS_00041408
TCONS_00049274	TCONS_00041413
TCONS_00049417	TCONS_00041416
TCONS_00049418	TCONS_00041420
TCONS_00049426	TCONS_00041422
TCONS_00049428	TCONS_00041423
TCONS_00049429	TCONS_00041425
TCONS_00049430	TCONS_00041429
TCONS_00049432	TCONS_00041968
TCONS_00049442	TCONS_00041969
TCONS_00049444	TCONS_00042544
TCONS_00049445	TCONS_00042581
TCONS_00049446	TCONS_00042602
TCONS_00049449	TCONS_00042681
TCONS_00049450	TCONS_00042849
TCONS_00049453	TCONS_00042854
TCONS_00049454	TCONS_00042986
TCONS_00049458	TCONS_00043008
TCONS_00049462	TCONS_00043028
TCONS_00049466	TCONS_00043085
TCONS_00049468	TCONS_00043176
TCONS_00049470	TCONS_00043468
TCONS_00049473	TCONS_00043483
TCONS_00049506	TCONS_00043550
TCONS_00049809	TCONS_00043825
TCONS_00050081	TCONS_00043910
TCONS_00050285	TCONS_00044162
TCONS_00050744	TCONS_00044173
TCONS_00050996	TCONS_00044328
TCONS_00051009	TCONS_00044444
TCONS_00051033	TCONS_00044497
TCONS_00051095	TCONS_00044498
TCONS_00051455	TCONS_00044499
TCONS_00051734	TCONS_00044574
TCONS_00052065	TCONS_00044814
TCONS_00052384	TCONS_00044925
TCONS_00052582	TCONS_00045116
TCONS_00052639	TCONS_00045138
TCONS_00052646	TCONS_00045300
TCONS_00052647	TCONS_00045301
TCONS_00052651	TCONS_00045338
TCONS_00052652	TCONS_00045389
TCONS_00052657	TCONS_00045390
TCONS_00052660	TCONS_00045391
TCONS_00052662	TCONS_00045711
TCONS_00052664	TCONS_00045770
TCONS_00052665	TCONS_00045936
TCONS_00052666	TCONS_00045953
TCONS_00052669	TCONS_00046088
TCONS_00052670	TCONS_00046226
TCONS_00052671	TCONS_00046227
TCONS_00052674	TCONS_00046263
TCONS_00052675	TCONS_00046529
TCONS_00052686	TCONS_00046530
TCONS_00052691	TCONS_00046531
TCONS_00052692	TCONS_00046536
TCONS_00052693	TCONS_00046538
TCONS_00052694	TCONS_00046544
TCONS_00052706	TCONS_00046545
TCONS_00052708	TCONS_00046547
TCONS_00052830	TCONS_00046560
TCONS_00053088	TCONS_00046568
TCONS_00053246	TCONS_00046571
TCONS_00053266	TCONS_00046576
TCONS_00053297	TCONS_00046577
TCONS_00053392	TCONS_00046578
TCONS_00053599	TCONS_00046597
TCONS_00053642	TCONS_00046676
TCONS_00053926	TCONS_00046826
TCONS_00053935	TCONS_00046827
TCONS_00054140	TCONS_00046835
TCONS_00054151	TCONS_00046934
TCONS_00054250	TCONS_00047125
TCONS_00054345	TCONS_00047126
TCONS_00054414	TCONS_00047127
TCONS_00054564	TCONS_00047202
TCONS_00054695	TCONS_00047203
TCONS_00054770	TCONS_00047234
TCONS_00054817	TCONS_00047294
TCONS_00055071	TCONS_00047359
TCONS_00055074	TCONS_00047444
TCONS_00055088	TCONS_00047700
TCONS_00055179	TCONS_00047917
TCONS_00055603	TCONS_00047929
TCONS_00055612	TCONS_00047930
TCONS_00055952	TCONS_00048026
TCONS_00055956	TCONS_00048237
TCONS_00055967	TCONS_00048374
TCONS_00055968	TCONS_00048445
TCONS_00055969	TCONS_00048563
TCONS_00055971	TCONS_00048593
TCONS_00055972	TCONS_00048609
TCONS_00055973	TCONS_00048723
TCONS_00055976	TCONS_00048726
TCONS_00055980	TCONS_00048732
TCONS_00055982	TCONS_00048845
TCONS_00055985	TCONS_00048846
TCONS_00055986	TCONS_00048950
TCONS_00055988	TCONS_00048961
TCONS_00055991	TCONS_00049274
TCONS_00056698	TCONS_00049417
TCONS_00056699	TCONS_00049418
TCONS_00057167	TCONS_00049420
TCONS_00057558	TCONS_00049422
TCONS_00057640	TCONS_00049423
TCONS_00057655	TCONS_00049425
TCONS_00057656	TCONS_00049426
TCONS_00057716	TCONS_00049428
TCONS_00057879	TCONS_00049430
TCONS_00057956	TCONS_00049433
TCONS_00058038	TCONS_00049434
TCONS_00058122	TCONS_00049435
TCONS_00058317	TCONS_00049440
TCONS_00058418	TCONS_00049442
TCONS_00058581	TCONS_00049450
TCONS_00058615	TCONS_00049451
TCONS_00058655	TCONS_00049452
TCONS_00058701	TCONS_00049453
TCONS_00058713	TCONS_00049461
TCONS_00058887	TCONS_00049463
TCONS_00058922	TCONS_00049464
TCONS_00059128	TCONS_00049466
TCONS_00059337	TCONS_00049468
TCONS_00059370	TCONS_00049469
TCONS_00059372	TCONS_00049470
TCONS_00059374	TCONS_00049473
TCONS_00059377	TCONS_00049502
TCONS_00059378	TCONS_00049503
TCONS_00059380	TCONS_00049506
TCONS_00059381	TCONS_00049809
TCONS_00059382	TCONS_00050081
TCONS_00059385	TCONS_00050116
TCONS_00059391	TCONS_00050120
TCONS_00059394	TCONS_00050133
TCONS_00059396	TCONS_00050154
TCONS_00059398	TCONS_00050265
TCONS_00059401	TCONS_00050286
TCONS_00059404	TCONS_00050350
TCONS_00059405	TCONS_00050739
TCONS_00059408	TCONS_00050744
TCONS_00059411	TCONS_00050779
TCONS_00059466	TCONS_00050990
TCONS_00059740	TCONS_00051009
TCONS_00059875	TCONS_00051081
TCONS_00060009	TCONS_00051095
TCONS_00060063	TCONS_00051154
TCONS_00060072	TCONS_00051241
TCONS_00060221	TCONS_00051455
TCONS_00060578	TCONS_00051606
TCONS_00060579	TCONS_00051793
TCONS_00060655	TCONS_00052065
TCONS_00060656	TCONS_00052582
TCONS_00060944	TCONS_00052611
TCONS_00061120	TCONS_00052638
TCONS_00061141	TCONS_00052639
TCONS_00061312	TCONS_00052646
TCONS_00061426	TCONS_00052647
TCONS_00061437	TCONS_00052659
TCONS_00061453	TCONS_00052664
TCONS_00061584	TCONS_00052669
TCONS_00061714	TCONS_00052675
TCONS_00061749	TCONS_00052678
TCONS_00062162	TCONS_00052679
TCONS_00062195	TCONS_00052680
TCONS_00062196	TCONS_00052681
TCONS_00062204	TCONS_00052682
TCONS_00062215	TCONS_00052693
TCONS_00062216	TCONS_00052695
TCONS_00062236	TCONS_00052696
TCONS_00062238	TCONS_00052698
TCONS_00062242	TCONS_00052702
TCONS_00062243	TCONS_00052705
TCONS_00062248	TCONS_00052710
TCONS_00062249	TCONS_00052830
TCONS_00062250	TCONS_00052839
TCONS_00062251	TCONS_00053088
TCONS_00062435	TCONS_00053089
TCONS_00062523	TCONS_00053142
TCONS_00062599	TCONS_00053246
TCONS_00062799	TCONS_00053266
TCONS_00062811	TCONS_00053296
TCONS_00062852	TCONS_00053392
TCONS_00062887	TCONS_00053599
TCONS_00062913	TCONS_00053642
TCONS_00062977	TCONS_00053751
TCONS_00063165	TCONS_00053813
TCONS_00063220	TCONS_00053935
TCONS_00064553	TCONS_00054151
TCONS_00064558	TCONS_00054250
TCONS_00064630	TCONS_00054414
TCONS_00064781	TCONS_00054527
TCONS_00064881	TCONS_00054564
TCONS_00065015	TCONS_00054770
TCONS_00065016	TCONS_00054784
TCONS_00065056	TCONS_00054817
TCONS_00065149	TCONS_00054836
TCONS_00065151	TCONS_00054837
TCONS_00065158	TCONS_00055071
TCONS_00065274	TCONS_00055074
TCONS_00065295	TCONS_00055088
TCONS_00065331	TCONS_00055420
TCONS_00065347	TCONS_00055603
TCONS_00065396	TCONS_00055612
TCONS_00065517	TCONS_00055949
TCONS_00065518	TCONS_00055954
TCONS_00065526	TCONS_00055956
TCONS_00065534	TCONS_00055961
TCONS_00065552	TCONS_00055962
TCONS_00065554	TCONS_00055967
TCONS_00065555	TCONS_00055972
TCONS_00065563	TCONS_00055973
TCONS_00065565	TCONS_00055974
TCONS_00065568	TCONS_00055976
TCONS_00065574	TCONS_00055978
TCONS_00065576	TCONS_00055980
TCONS_00065579	TCONS_00055981
TCONS_00065580	TCONS_00055984
TCONS_00065582	TCONS_00055988
TCONS_00065583	TCONS_00055991
TCONS_00065695	TCONS_00056533
TCONS_00065707	TCONS_00056699
TCONS_00065748	TCONS_00056820
TCONS_00065954	TCONS_00056821
TCONS_00065982	TCONS_00056912
TCONS_00066024	TCONS_00057066
TCONS_00066117	TCONS_00057076
TCONS_00066172	TCONS_00057077
TCONS_00066286	TCONS_00057167
TCONS_00066672	TCONS_00057326
TCONS_00066682	TCONS_00057452
TCONS_00066912	TCONS_00057558
TCONS_00067070	TCONS_00057640
TCONS_00067123	TCONS_00057716
TCONS_00067174	TCONS_00057879
TCONS_00067214	TCONS_00057956
TCONS_00067661	TCONS_00058037
TCONS_00067833	TCONS_00058038
TCONS_00067847	TCONS_00058109
TCONS_00067892	TCONS_00058190
TCONS_00067893	TCONS_00058191
TCONS_00067904	TCONS_00058317
TCONS_00068061	TCONS_00058318
TCONS_00068336	TCONS_00058328
TCONS_00068381	TCONS_00058416
TCONS_00068556	TCONS_00058418
TCONS_00068635	TCONS_00058581
TCONS_00068832	TCONS_00058590
TCONS_00069105	TCONS_00058615
TCONS_00069131	TCONS_00058630
TCONS_00069132	TCONS_00058701
TCONS_00069133	TCONS_00058788
TCONS_00069142	TCONS_00058789
TCONS_00069144	TCONS_00059128
TCONS_00069147	TCONS_00059236
TCONS_00069149	TCONS_00059237
TCONS_00069150	TCONS_00059337
TCONS_00069154	TCONS_00059353
TCONS_00069155	TCONS_00059354
TCONS_00069156	TCONS_00059374
TCONS_00069157	TCONS_00059376
TCONS_00069160	TCONS_00059378
TCONS_00069161	TCONS_00059380
TCONS_00069171	TCONS_00059389
TCONS_00069175	TCONS_00059392
TCONS_00069176	TCONS_00059404
TCONS_00069177	TCONS_00059405
TCONS_00069333	TCONS_00059407
TCONS_00069426	TCONS_00059408
TCONS_00069434	TCONS_00059411
TCONS_00069439	TCONS_00059413
TCONS_00069451	TCONS_00059875
TCONS_00069487	TCONS_00059965
TCONS_00069656	TCONS_00060009
TCONS_00069793	TCONS_00060063
TCONS_00069795	TCONS_00060116
TCONS_00070112	TCONS_00060118
TCONS_00070466	TCONS_00060221
TCONS_00070500	TCONS_00060222
TCONS_00070852	TCONS_00060292
TCONS_00071001	TCONS_00060578
TCONS_00071003	TCONS_00060579
TCONS_00071062	TCONS_00060655
TCONS_00071326	TCONS_00060755
TCONS_00071331	TCONS_00061120
TCONS_00071332	TCONS_00061141
TCONS_00071335	TCONS_00061312
TCONS_00071337	TCONS_00061437
TCONS_00071343	TCONS_00061453
TCONS_00071344	TCONS_00061454
TCONS_00071346	TCONS_00061506
TCONS_00071348	TCONS_00061550
TCONS_00071354	TCONS_00061562
TCONS_00071355	TCONS_00061607
TCONS_00071357	TCONS_00061679
TCONS_00071359	TCONS_00061749
TCONS_00071361	TCONS_00062162
TCONS_00071362	TCONS_00062196
TCONS_00071364	TCONS_00062197
TCONS_00071366	TCONS_00062199
TCONS_00071369	TCONS_00062203
TCONS_00071372	TCONS_00062204
TCONS_00071373	TCONS_00062206
TCONS_00071374	TCONS_00062207
TCONS_00071375	TCONS_00062208
TCONS_00071376	TCONS_00062209
TCONS_00071377	TCONS_00062211
TCONS_00071406	TCONS_00062222
TCONS_00071447	TCONS_00062228
TCONS_00071642	TCONS_00062230
TCONS_00071852	TCONS_00062232
TCONS_00072257	TCONS_00062233
TCONS_00072369	TCONS_00062234
TCONS_00072752	TCONS_00062240
TCONS_00072769	TCONS_00062248
TCONS_00072846	TCONS_00062251
TCONS_00072867	TCONS_00062252
TCONS_00072966	TCONS_00062254
TCONS_00073003	TCONS_00062429
TCONS_00073182	TCONS_00062433
TCONS_00073183	TCONS_00062435
TCONS_00073436	TCONS_00062523
TCONS_00073445	TCONS_00062599
TCONS_00073534	TCONS_00062811
TCONS_00073537	TCONS_00062864
TCONS_00073538	TCONS_00062887
TCONS_00073540	TCONS_00062913
TCONS_00073541	TCONS_00062977
TCONS_00073542	TCONS_00063165
TCONS_00073543	TCONS_00063220
TCONS_00073544	TCONS_00063646
TCONS_00073546	TCONS_00064347
TCONS_00073550	TCONS_00064465
TCONS_00073551	TCONS_00064521
TCONS_00073556	TCONS_00064555
TCONS_00073560	TCONS_00064630
TCONS_00073563	TCONS_00064708
TCONS_00073568	TCONS_00064709
TCONS_00073569	TCONS_00064710
TCONS_00073570	TCONS_00064725
TCONS_00073573	TCONS_00064881
TCONS_00073575	TCONS_00065056
TCONS_00073579	TCONS_00065151
TCONS_00073580	TCONS_00065158
TCONS_00073582	TCONS_00065178
TCONS_00073588	TCONS_00065250
TCONS_00073589	TCONS_00065274
TCONS_00073591	TCONS_00065295
TCONS_00073596	TCONS_00065331
TCONS_00073749	TCONS_00065347
TCONS_00073750	TCONS_00065517
TCONS_00073789	TCONS_00065519
TCONS_00073790	TCONS_00065520
TCONS_00073791	TCONS_00065526
TCONS_00073821	TCONS_00065527
TCONS_00073996	TCONS_00065531
TCONS_00074115	TCONS_00065532
TCONS_00074161	TCONS_00065533
TCONS_00074198	TCONS_00065535
TCONS_00074201	TCONS_00065537
TCONS_00074560	TCONS_00065539
TCONS_00074711	TCONS_00065544
TCONS_00075076	TCONS_00065546
TCONS_00075091	TCONS_00065547
TCONS_00075092	TCONS_00065549
TCONS_00075093	TCONS_00065555
TCONS_00075132	TCONS_00065562
TCONS_00075136	TCONS_00065563
TCONS_00075453	TCONS_00065568
TCONS_00075470	TCONS_00065570
TCONS_00075491	TCONS_00065571
TCONS_00075504	TCONS_00065575
TCONS_00075615	TCONS_00065576
TCONS_00075618	TCONS_00065579
TCONS_00075621	TCONS_00065582
TCONS_00075633	TCONS_00065583
TCONS_00075637	TCONS_00065707
TCONS_00075644	TCONS_00065809
TCONS_00075646	TCONS_00065837
TCONS_00075648	TCONS_00065870
TCONS_00075651	TCONS_00066023
TCONS_00075655	TCONS_00066024
TCONS_00075658	TCONS_00066051
TCONS_00075666	TCONS_00066238
TCONS_00075667	TCONS_00066286
TCONS_00075747	TCONS_00066287
TCONS_00076000	TCONS_00066353
TCONS_00076131	TCONS_00066393
TCONS_00076436	TCONS_00066604
TCONS_00076536	TCONS_00066672
TCONS_00076661	TCONS_00066682
TCONS_00076837	TCONS_00066912
TCONS_00076867	TCONS_00066913
TCONS_00076921	TCONS_00066994
TCONS_00076986	TCONS_00066995
TCONS_00077046	TCONS_00066996
TCONS_00077056	TCONS_00067070
TCONS_00077187	TCONS_00067123
TCONS_00077490	TCONS_00067174
TCONS_00077491	TCONS_00067187
TCONS_00077506	TCONS_00067214
TCONS_00077600	TCONS_00067321
TCONS_00077601	TCONS_00067378
TCONS_00077602	TCONS_00067487
TCONS_00077712	TCONS_00067488
TCONS_00077726	TCONS_00067536
TCONS_00077742	TCONS_00067567
TCONS_00077743	TCONS_00067568
TCONS_00077744	TCONS_00067599
TCONS_00077747	TCONS_00067661
TCONS_00077749	TCONS_00067719
TCONS_00077751	TCONS_00067732
TCONS_00077756	TCONS_00067833
TCONS_00077758	TCONS_00067847
	TCONS_00067904
	TCONS_00068061
	TCONS_00068396
	TCONS_00068413
	TCONS_00068556
	TCONS_00068563
	TCONS_00068635
	TCONS_00068832
	TCONS_00069105
	TCONS_00069119
	TCONS_00069120
	TCONS_00069125
	TCONS_00069147
	TCONS_00069151
	TCONS_00069154
	TCONS_00069155
	TCONS_00069159
	TCONS_00069160
	TCONS_00069163
	TCONS_00069164
	TCONS_00069171
	TCONS_00069176
	TCONS_00069177
	TCONS_00069342
	TCONS_00069343
	TCONS_00069434
	TCONS_00069439
	TCONS_00069487
	TCONS_00069746
	TCONS_00069752
	TCONS_00069793
	TCONS_00069795
	TCONS_00069813
	TCONS_00069866
	TCONS_00070046
	TCONS_00070112
	TCONS_00070214
	TCONS_00070411
	TCONS_00070412
	TCONS_00070413
	TCONS_00070466
	TCONS_00070500
	TCONS_00070670
	TCONS_00070774
	TCONS_00070813
	TCONS_00071062
	TCONS_00071265
	TCONS_00071326
	TCONS_00071331
	TCONS_00071333
	TCONS_00071335
	TCONS_00071342
	TCONS_00071345
	TCONS_00071348
	TCONS_00071361
	TCONS_00071362
	TCONS_00071363
	TCONS_00071364
	TCONS_00071366
	TCONS_00071406
	TCONS_00071642
	TCONS_00071751
	TCONS_00071852
	TCONS_00071887
	TCONS_00072112
	TCONS_00072257
	TCONS_00072291
	TCONS_00072318
	TCONS_00072536
	TCONS_00072769
	TCONS_00072770
	TCONS_00072838
	TCONS_00072867
	TCONS_00073023
	TCONS_00073024
	TCONS_00073025
	TCONS_00073182
	TCONS_00073183
	TCONS_00073184
	TCONS_00073435
	TCONS_00073436
	TCONS_00073445
	TCONS_00073449
	TCONS_00073450
	TCONS_00073524
	TCONS_00073529
	TCONS_00073530
	TCONS_00073534
	TCONS_00073536
	TCONS_00073549
	TCONS_00073550
	TCONS_00073551
	TCONS_00073553
	TCONS_00073557
	TCONS_00073558
	TCONS_00073559
	TCONS_00073560
	TCONS_00073561
	TCONS_00073562
	TCONS_00073564
	TCONS_00073565
	TCONS_00073566
	TCONS_00073578
	TCONS_00073579
	TCONS_00073586
	TCONS_00073588
	TCONS_00073589
	TCONS_00073590
	TCONS_00073591
	TCONS_00073593
	TCONS_00073596
	TCONS_00073597
	TCONS_00073603
	TCONS_00073790
	TCONS_00074146
	TCONS_00074175
	TCONS_00074205
	TCONS_00074560
	TCONS_00074996
	TCONS_00075076
	TCONS_00075127
	TCONS_00075128
	TCONS_00075132
	TCONS_00075133
	TCONS_00075157
	TCONS_00075211
	TCONS_00075241
	TCONS_00075268
	TCONS_00075269
	TCONS_00075470
	TCONS_00075615
	TCONS_00075616
	TCONS_00075618
	TCONS_00075619
	TCONS_00075621
	TCONS_00075626
	TCONS_00075632
	TCONS_00075633
	TCONS_00075634
	TCONS_00075635
	TCONS_00075636
	TCONS_00075637
	TCONS_00075638
	TCONS_00075640
	TCONS_00075645
	TCONS_00075646
	TCONS_00075652
	TCONS_00075655
	TCONS_00075658
	TCONS_00075667
	TCONS_00075747
	TCONS_00075826
	TCONS_00076040
	TCONS_00076041
	TCONS_00076042
	TCONS_00076131
	TCONS_00076162
	TCONS_00076189
	TCONS_00076211
	TCONS_00076373
	TCONS_00076436
	TCONS_00076454
	TCONS_00076661
	TCONS_00076867
	TCONS_00076921
	TCONS_00077046
	TCONS_00077056
	TCONS_00077187
	TCONS_00077251
	TCONS_00077490
	TCONS_00077491
	TCONS_00077581
	TCONS_00077600
	TCONS_00077601
	TCONS_00077602
	TCONS_00077712
	TCONS_00077713
	TCONS_00077714
	TCONS_00077721
	TCONS_00077722
	TCONS_00077723
	TCONS_00077724
	TCONS_00077725
	TCONS_00077728
	TCONS_00077729
	TCONS_00077731
	TCONS_00077732
	TCONS_00077734
	TCONS_00077735
	TCONS_00077736
	TCONS_00077737
	TCONS_00077738
	TCONS_00077745
	TCONS_00077748
	TCONS_00077751
	TCONS_00077756
