# Supplementary material for: Transcriptomic Profiles of Long Noncoding RNAs and Their Target Protein-Coding Genes Reveals Speciation Adaptation on the Qinghai-Xizang (Tibet) Plateau in Orinus
Source: Biology (Basel). 2024 May 16;13(5):349. doi: 10.3390/biology13050349 (PMC11118044; doi:10.3390/biology13050349)
Supplement: Supplementary file 1 [file biology-13-00349-s001.zip › Table S7. FPKM values of 1624 lncRNAs in two species of Orinus.xlsx]

## Sheet: Sheet1
FPKM values of 1624 lncRNAs in two species of Orinus.
lncRNA	O. thoroldii	O. kokonoricus
TCONS_00000356	11.7321	20.7727
TCONS_00000587	3.68477	6.13834
TCONS_00000774	0.193975	2.42458
TCONS_00000775	4.96988	7.0701
TCONS_00000894	0	26.1678
TCONS_00000972	11.8761	0
TCONS_00001122	5.90674	0
TCONS_00001251	0.236488	2.80814
TCONS_00001265	161.895	257.622
TCONS_00001372	2.32921	0
TCONS_00001483	0.408037	37.1301
TCONS_00001516	0.551434	1.39723
TCONS_00001813	56.5175	0
TCONS_00001897	15.7403	0
TCONS_00001921	0.0822015	1.27426
TCONS_00001941	0	23.8833
TCONS_00001980	0	12.3299
TCONS_00002001	0	1.11926
TCONS_00002002	0	2.19162
TCONS_00002080	0	2.25164
TCONS_00002097	0	0.767775
TCONS_00002100	25.8718	38.4375
TCONS_00002366	0	120.163
TCONS_00002504	4.58412	0.740701
TCONS_00002505	3.05637	0.00016765
TCONS_00002560	9.765	8.25598
TCONS_00002633	1.33573	6.32422
TCONS_00002703	41.6025	0
TCONS_00002774	0	416.198
TCONS_00002879	1.56937	2.48038
TCONS_00002903	0	3.48656
TCONS_00002996	13.202	47.824
TCONS_00003085	6.21809	9.60474
TCONS_00003366	3.03854	1.17334
TCONS_00003641	1.19228	0
TCONS_00003763	0	2.19514
TCONS_00003781	0.656998	2.53129
TCONS_00003833	0.842626	17.798
TCONS_00004055	2.82292	2.25229
TCONS_00004071	0	2.75494
TCONS_00004201	2.3164	0.261647
TCONS_00004552	1.12171e-06	1.11488
TCONS_00004625	8.45362	2.62552
TCONS_00004649	6.44644	0
TCONS_00004686	4.31895	0.00624658
TCONS_00004687	16.8686	1.85586
TCONS_00004737	4.15669	0
TCONS_00004795	0.62547	1.05833
TCONS_00005036	3.38325	0
TCONS_00005039	0	6.10632
TCONS_00005087	0	1.50308
TCONS_00005131	0.164026	0.843209
TCONS_00005134	5.83771	1.89663
TCONS_00005174	3.49427	0
TCONS_00005175	4.19823	0
TCONS_00005227	18.4972	0.793552
TCONS_00005289	0.481725	2.66559
TCONS_00005290	6.25378	0
TCONS_00005295	0	3.34001
TCONS_00005296	0	1.99721
TCONS_00005297	0	3.01831
TCONS_00005574	15.9458	0
TCONS_00005682	14.74	0
TCONS_00005828	0	15.7
TCONS_00005986	2.25618	0
TCONS_00006003	0	14.2
TCONS_00006223	29.6215	3.26476
TCONS_00006347	48.2878	0
TCONS_00006401	2.39437	0.411535
TCONS_00006443	0	2.7589
TCONS_00006445	19.5778	0
TCONS_00006446	4.87377	1.09904
TCONS_00006449	0	8.46639
TCONS_00006450	0	7.80944
TCONS_00006452	7.21127	1.17883
TCONS_00006454	4.79097	0.984653
TCONS_00006455	2.63829	0
TCONS_00006456	0	19.6489
TCONS_00006457	8.85689	5.00205
TCONS_00006458	267.433	102.677
TCONS_00006459	11.3021	0
TCONS_00006460	0.162447	8.0287
TCONS_00006465	8.74395	0
TCONS_00006466	18.0088	86.9625
TCONS_00006467	6.59908	2.32996
TCONS_00006470	2.72428	0
TCONS_00006472	0	2.55618
TCONS_00006473	9.49599	0
TCONS_00006474	0.681619	7.74684
TCONS_00006477	3.42351	7.76305
TCONS_00006482	208.751	24.712
TCONS_00006483	0	31.8587
TCONS_00006491	2.00098	49.2024
TCONS_00006494	8.25767	1.64909
TCONS_00006499	5.35602	0
TCONS_00006501	0	2.83743
TCONS_00006502	13.7551	3.17649
TCONS_00006505	0	8.6713
TCONS_00006508	1.52837	0
TCONS_00006509	11.3633	0
TCONS_00006515	0.222566	7.51045
TCONS_00006516	1.42859	0.291541
TCONS_00006517	5.03142	1.8951
TCONS_00006518	0	8.41539
TCONS_00006521	0	3.00901
TCONS_00006522	0	2.39732
TCONS_00006526	6.04551	1.46424
TCONS_00006643	5.09214	1.16968
TCONS_00007066	0	61.0339
TCONS_00007097	2.87091	0
TCONS_00007103	0.19312	2.64709
TCONS_00007130	0	26.6428
TCONS_00007179	0	9.04249
TCONS_00007260	182.48	306.232
TCONS_00007261	1.65267	303.097
TCONS_00007345	0	3.68508
TCONS_00007376	39.255	20.8725
TCONS_00007416	49.2624	32.9548
TCONS_00007470	2.67193	0
TCONS_00007485	19.9943	1.8899
TCONS_00007550	0.173789	17.1282
TCONS_00007613	0.0876686	2.45855
TCONS_00007627	1.98264	0
TCONS_00007673	0.926069	6.91825
TCONS_00007677	0	0.696665
TCONS_00007678	0	2.53784
TCONS_00007696	7.05352	22.4489
TCONS_00007708	1.49171	0
TCONS_00007709	7.35855	0
TCONS_00007784	3.68649	11.3272
TCONS_00007892	2.82127	34.8999
TCONS_00007905	2.59874	12.3666
TCONS_00007933	0	1.59888
TCONS_00007934	0	0.994412
TCONS_00008119	0.987237	6.83425
TCONS_00008267	2.54582	2.33821
TCONS_00008301	18.3885	12.9838
TCONS_00008363	4.55857	11.5001
TCONS_00008554	0	7.2552
TCONS_00008756	1.79945	18.2648
TCONS_00008758	0.175597	2.60995
TCONS_00008769	4.10294	19.8019
TCONS_00009021	24.7226	9.46322
TCONS_00009592	0	6.02228
TCONS_00010181	66.4777	0
TCONS_00010193	0	1.24171
TCONS_00010251	3.43341	4.02913
TCONS_00010252	0.85442	2.03451
TCONS_00010261	42.2429	26.7507
TCONS_00010324	1.45356	1.22071
TCONS_00010375	6.37552	0
TCONS_00010387	30.1869	0
TCONS_00010662	15.9337	0
TCONS_00010665	1.25378	71.9091
TCONS_00010686	0.0304924	10.0773
TCONS_00010689	0	0.89097
TCONS_00010738	13.8016	0.176782
TCONS_00010841	50.4838	47.4034
TCONS_00010868	4.27455	6.16031
TCONS_00010972	4.4559	28.8705
TCONS_00010973	0	4.92636
TCONS_00010995	66.0507	5.69159
TCONS_00011040	13.0003	0
TCONS_00011157	0	1.20947
TCONS_00011292	0	12.8766
TCONS_00011428	3.31987	0.315206
TCONS_00011470	1.47894	0
TCONS_00011661	0.425011	3.54904
TCONS_00011730	17.954	10.739
TCONS_00011849	0.116038	1.45477
TCONS_00012024	8.25569	2.23442
TCONS_00012025	0	3.04241
TCONS_00012029	30.1724	0
TCONS_00012030	0	2.67678
TCONS_00012031	0	3.87998
TCONS_00012032	0	2.89485
TCONS_00012033	57.056	0.711744
TCONS_00012034	21.3576	0
TCONS_00012035	2.69208	0.806695
TCONS_00012036	0	2.79091
TCONS_00012040	4.88346	0
TCONS_00012041	3.65774	0
TCONS_00012042	8.6562	0
TCONS_00012043	12.0721	0
TCONS_00012044	7.86612	0
TCONS_00012045	10.2822	0
TCONS_00012047	11.6687	0
TCONS_00012048	4.09662	0
TCONS_00012049	10.4301	0
TCONS_00012050	7.21456	0
TCONS_00012053	0	1.48302
TCONS_00012056	0.360894	4.07249
TCONS_00012057	8.60722	3.25314
TCONS_00012060	8.4575	16.523
TCONS_00012061	6.65831	0
TCONS_00012064	0.23308	1.56919
TCONS_00012066	0	12.1152
TCONS_00012067	10.1777	0.410203
TCONS_00012068	0	7.41163
TCONS_00012071	5.56614	0.96781
TCONS_00012072	3.64119	0.409187
TCONS_00012073	0	17.4438
TCONS_00012075	35.7427	36.9188
TCONS_00012076	1.6649	6.28997
TCONS_00012077	2.7964	8.79993
TCONS_00012078	18.1157	0
TCONS_00012081	4.89645	0
TCONS_00012083	1.74512	8.8235
TCONS_00012085	0.747085	1.46938
TCONS_00012087	2.77293	5.82987
TCONS_00012115	15.1389	8.54382
TCONS_00012116	2.85939	0.679061
TCONS_00012500	0	7.67274
TCONS_00012685	3.42178	7.48278
TCONS_00012919	1.54798	2.02489
TCONS_00012966	14.0453	0
TCONS_00013013	36.217	13.1924
TCONS_00013050	10.2934	14.9438
TCONS_00013051	6.98243	7.07653
TCONS_00013072	6.54258	4.35929
TCONS_00013129	3.81831	0
TCONS_00013130	6.90777	0
TCONS_00013227	21.0217	10.9526
TCONS_00013237	3.92565	0
TCONS_00013240	6.89782	0
TCONS_00013268	6.56718	0.585713
TCONS_00013271	1.94825	5.19177
TCONS_00013318	6.8877	7.86725
TCONS_00013335	0.468593	1.57414
TCONS_00013360	0	4.2017
TCONS_00013617	2.24108	1.27809
TCONS_00013831	0.544922	4.98215
TCONS_00013885	0	5.31792
TCONS_00013937	0.422093	1.47246
TCONS_00013940	0.177932	1.61997
TCONS_00013972	0	3.38572
TCONS_00013974	16.5577	5.61026
TCONS_00014045	0.130566	2.52454
TCONS_00014108	0	21.1071
TCONS_00014238	0	3.74054
TCONS_00014244	0	5.90546
TCONS_00014284	1.994	4.52671
TCONS_00014426	0	10.0224
TCONS_00014781	7.48751	10.5604
TCONS_00014861	6.68263	4.65757
TCONS_00015388	0.722871	0
TCONS_00015427	2.99185	3.53583
TCONS_00015428	11.1614	12.336
TCONS_00015505	0	4.44791
TCONS_00015536	2.15563	4.53545
TCONS_00015540	2.5082	0.442092
TCONS_00015547	2.05087	0
TCONS_00015628	1.61857	35.543
TCONS_00015646	0.567782	3.14299
TCONS_00015701	0	1.23476
TCONS_00015702	0	2.11764
TCONS_00015890	0.00548085	16.8637
TCONS_00015894	1.9714	3.53629
TCONS_00015906	0	2.46475
TCONS_00015957	0	9.71969
TCONS_00016042	0	2.23584
TCONS_00016053	1.61709	0.391091
TCONS_00016075	3.89596	5.29703
TCONS_00016097	0.160699	3.22119
TCONS_00016155	0	1.36337
TCONS_00016156	0	5.71149
TCONS_00016235	1.76826	0
TCONS_00016236	6.22088	12.7242
TCONS_00016281	0.49096	5.43353
TCONS_00016299	3.21091	0
TCONS_00016336	0	8.45733
TCONS_00016337	117.53	20.7381
TCONS_00016383	0	1.52287
TCONS_00016397	38.7374	185.684
TCONS_00016495	6.863	0
TCONS_00016624	3.01545	0
TCONS_00016625	1.63154	26.5784
TCONS_00016634	2.97455	0
TCONS_00016796	6.25356	0
TCONS_00016797	22.4454	1.46714
TCONS_00016849	0.405813	20.4778
TCONS_00016958	0	5.74999
TCONS_00016969	3.03836	9.24377
TCONS_00017072	0.74535	2.54057
TCONS_00017073	1.20502	4.93199
TCONS_00017086	1.02941	1.63484
TCONS_00017319	0.0553601	0.992928
TCONS_00017338	2.06228	0.307407
TCONS_00017437	6.79966	0.260948
TCONS_00017595	0	2.92187
TCONS_00017645	15.7288	81.7284
TCONS_00017694	0	5.23054
TCONS_00017695	4.81169	0
TCONS_00017696	8.97073	0
TCONS_00017697	1.09536	3.08391
TCONS_00017698	1.26304	5.06897
TCONS_00017702	0.172134	4.64147
TCONS_00017703	2.50861	3.75508
TCONS_00017706	0.16925	3.99299
TCONS_00017707	0.953294	3.58222
TCONS_00017708	44.3746	5.35801
TCONS_00017709	0	5.87556
TCONS_00017710	0	6.76886
TCONS_00017714	0.203718	2.29047
TCONS_00017718	0	3.58222
TCONS_00017720	2.05525	0
TCONS_00017721	6.3819	0.299407
TCONS_00017722	0	13.9726
TCONS_00017724	3.27358	0
TCONS_00017725	3.88647	1.01063
TCONS_00017726	0	1.61784
TCONS_00017727	0	3.79022
TCONS_00017734	10.0842	36.2801
TCONS_00017735	0	4.52841
TCONS_00017736	0	5.61807
TCONS_00017738	0.192464	3.67774
TCONS_00017741	9.27163	0
TCONS_00017743	0	1.34649
TCONS_00017744	45.5721	0
TCONS_00017746	10.0049	0
TCONS_00017747	25.7908	9.73993
TCONS_00017748	0.0791216	1.68536
TCONS_00017749	0	1.73832
TCONS_00017752	3.50644	0
TCONS_00017754	4.08546	10.7351
TCONS_00017755	2.7187	0
TCONS_00017763	15.4342	0
TCONS_00017768	45.7665	0
TCONS_00017771	6.06122	1.15556
TCONS_00017772	75.8462	0
TCONS_00017773	16.0781	0
TCONS_00017774	0	2.33859
TCONS_00017787	8.49485	0
TCONS_00017788	0	2.67177
TCONS_00017789	0	1.71518
TCONS_00017791	11.2058	2.38886
TCONS_00017794	13.7795	15.5573
TCONS_00017795	9.91502	0
TCONS_00017800	10.102	3.46667
TCONS_00017802	199.141	406.025
TCONS_00017839	0.274298	3.36235
TCONS_00018218	0	2.25935
TCONS_00018263	0	4.36982
TCONS_00018335	0	8.81925
TCONS_00018398	0.54563	8.21077
TCONS_00018535	0	6.66195
TCONS_00018782	0	2.17045
TCONS_00018908	39.9353	0
TCONS_00018983	16.462	0
TCONS_00019019	6.71582	2.45601
TCONS_00019048	17.4814	15.1054
TCONS_00019051	1.05815	36.4189
TCONS_00019054	0	4.81863
TCONS_00019145	2.63272	1.37429
TCONS_00019146	7.23725	1.03881
TCONS_00019275	0	3.72987
TCONS_00019276	7.76237	10.3938
TCONS_00019277	0	2.47237
TCONS_00019278	0	1.77432
TCONS_00019437	0.0854599	1.563
TCONS_00019528	45.7369	11.3178
TCONS_00019843	1.29368	0
TCONS_00019905	0	2.41936
TCONS_00020078	2.15364	4.0142
TCONS_00020079	4.41872e-05	2.5963
TCONS_00020113	8.35861	0.00103978
TCONS_00020114	0.800285	10.3279
TCONS_00020406	0	5.338
TCONS_00020427	0	5.48682
TCONS_00020534	0	9.23436
TCONS_00020646	2.78458	2.84514
TCONS_00020650	4.37534	0.911828
TCONS_00020653	0	0.964951
TCONS_00020834	2.80853	0.0950579
TCONS_00020865	34.138	0
TCONS_00021013	10.5957	13.3212
TCONS_00021115	11.3563	51.6956
TCONS_00021142	0	1.20515
TCONS_00021152	2.86109	1.44734
TCONS_00021163	0	2.15404
TCONS_00021164	1.02277	11.2512
TCONS_00021441	3.9781	3.01576
TCONS_00021610	0	7.9789
TCONS_00021647	2.94907	0.262427
TCONS_00021650	22.1728	39.529
TCONS_00021687	1.78658	7.2175
TCONS_00021689	0.915968	4.46562
TCONS_00021775	7.30187	1.42786
TCONS_00021794	12.2656	0
TCONS_00021837	1.04759	10.3599
TCONS_00021838	0.0647707	1.03093
TCONS_00021945	3.98031	1.63321
TCONS_00022011	0	2.92651
TCONS_00022014	10.1139	11.528
TCONS_00022190	16.5226	0
TCONS_00022207	9.83157	13.6265
TCONS_00022501	0.585783	8.24238
TCONS_00022513	0	2.62714
TCONS_00022514	7.67413	0.682206
TCONS_00022786	0	5.92672
TCONS_00022815	1.8726	1.28075
TCONS_00023046	2.66393	1.49381
TCONS_00023048	19.4965	0
TCONS_00023049	33.2195	10.6916
TCONS_00023050	0	2.51383
TCONS_00023051	0	2.19275
TCONS_00023052	10.9002	0
TCONS_00023053	11.445	0
TCONS_00023054	0	7.49211
TCONS_00023056	11.0485	9.11312
TCONS_00023059	14.3334	29.9209
TCONS_00023063	4.41245	0
TCONS_00023064	14.5282	0
TCONS_00023066	2.55117	6.9327
TCONS_00023067	0	2.24054
TCONS_00023069	0	9.23026
TCONS_00023072	33.6633	0
TCONS_00023073	19.6716	0
TCONS_00023074	15.2646	0
TCONS_00023082	10.7883	0
TCONS_00023083	10.2724	0
TCONS_00023086	16.8414	11.7334
TCONS_00023087	0	2.01315
TCONS_00023088	10.9005	0
TCONS_00023089	28.9989	19.4707
TCONS_00023091	20.5186	0
TCONS_00023094	0	76.3327
TCONS_00023097	2.86373	4.62162
TCONS_00023098	3.11591	7.04582
TCONS_00023100	90.3478	56.8928
TCONS_00023183	5.54726	1.01314
TCONS_00023319	24.6301	0
TCONS_00023369	50.4755	23.5136
TCONS_00023390	1.37221	0
TCONS_00023476	0	1.64698
TCONS_00023496	2.17233	1.54465
TCONS_00023538	0	4.43231
TCONS_00023589	0	2.24989
TCONS_00023739	0	2.63691
TCONS_00023777	1092.03	24.4494
TCONS_00023899	6.13243	12.9527
TCONS_00024003	1.44314	1.82058
TCONS_00024044	0	30.6195
TCONS_00024069	0	24.6906
TCONS_00024070	0	8.64188
TCONS_00024080	1.32081	0
TCONS_00024114	0.645215	5.65945
TCONS_00024158	0.45776	1.51379
TCONS_00024159	0.121205	1.21698
TCONS_00024170	0	2.49978
TCONS_00024179	2.25611	3.02598
TCONS_00024213	0	8.23366
TCONS_00024214	0	22.9371
TCONS_00024299	3.6282	2.49244
TCONS_00024300	0.000681518	2.16724
TCONS_00024345	2.3586	0
TCONS_00024346	1.64497	0
TCONS_00024552	0.232862	2.43496
TCONS_00024618	0.321513	1.93699
TCONS_00024657	4.84147	1.36012
TCONS_00024868	23.1553	9.24215
TCONS_00024935	1.14075	1.19566
TCONS_00024947	11.3403	52.3771
TCONS_00025481	9.11468	0.240829
TCONS_00025749	3.33361	0
TCONS_00025750	7.08184	0
TCONS_00025882	3.87606	0.816355
TCONS_00026274	0	27.7458
TCONS_00026330	0	3.509
TCONS_00026334	1.64928	10.3061
TCONS_00026335	0	1.5854
TCONS_00026353	0	1.99943
TCONS_00026358	131.411	0
TCONS_00026362	121.038	0
TCONS_00026498	0	3.7983
TCONS_00026499	0	3.15315
TCONS_00026554	0	3.77304
TCONS_00026571	0.969132	0.32547
TCONS_00026615	9.66329	0
TCONS_00026629	0	3.87288
TCONS_00026635	0.276486	2.59859
TCONS_00026749	1.62934	0.335082
TCONS_00026757	0	1.78267
TCONS_00026758	0.233523	8.3155
TCONS_00026759	0	3.77115
TCONS_00026993	23.1197	22.8872
TCONS_00027009	9.95539	0
TCONS_00027096	0	12.6381
TCONS_00027239	31.402	13.5295
TCONS_00027369	0	2.60238
TCONS_00027580	0	0.960574
TCONS_00027711	2.99233	0
TCONS_00028034	2.12491	2.49534
TCONS_00028090	8.07943	0
TCONS_00028223	0.22705	1.60891
TCONS_00028241	8.91858	0
TCONS_00028243	110.384	36.5139
TCONS_00028244	2.89347	0
TCONS_00028245	5.31842	0
TCONS_00028250	19.1406	0
TCONS_00028253	0.94145	4.59861
TCONS_00028255	0	3.0999
TCONS_00028257	0	1.40431
TCONS_00028262	0	2.35038
TCONS_00028264	6.61112	0
TCONS_00028266	10.3344	0
TCONS_00028268	26.832	0
TCONS_00028269	0.181561	4.58106
TCONS_00028271	0	2.9428
TCONS_00028272	3.73886	19.8049
TCONS_00028277	0	2.45512
TCONS_00028279	0	1.95696
TCONS_00028281	0	30.8946
TCONS_00028283	177.698	0
TCONS_00028285	0	7.33047
TCONS_00028286	10.102	0
TCONS_00028288	16.4473	2.43988
TCONS_00028293	0	1.94013
TCONS_00028294	0	1.58751
TCONS_00028295	0	3.74252
TCONS_00028299	1.21072	1.97571
TCONS_00028300	0	3.18312
TCONS_00028302	2.6452	0
TCONS_00028304	5.77351	2.17765
TCONS_00028307	11.2276	15.3138
TCONS_00028308	16.8872	0
TCONS_00028309	11.4515	0.189188
TCONS_00028318	2.44461	2.51952
TCONS_00028329	0	3.21032
TCONS_00028331	0.426334	1.59553
TCONS_00028349	0	2.94782
TCONS_00028621	21.1769	0
TCONS_00028911	2.38549	0
TCONS_00029004	0.798466	2.47847
TCONS_00029146	10.3184	12.8582
TCONS_00029147	3.3253	8.34334
TCONS_00029170	4.18315	14.3719
TCONS_00029204	13.248	1.37486
TCONS_00029292	5.0898	0.772006
TCONS_00029321	0	0.886533
TCONS_00029397	0	2.04882
TCONS_00029398	0	2.36678
TCONS_00029419	7.33294	5.65654
TCONS_00029446	0	22.0433
TCONS_00029488	2.41613	0
TCONS_00029993	0	2.30656
TCONS_00030246	27.619	1.42353
TCONS_00030303	51.305	20.7856
TCONS_00030423	0	3.75697
TCONS_00030466	6.02738	6.69268
TCONS_00030533	0	3.73479
TCONS_00030562	19.3536	39.4582
TCONS_00030683	0	3.93671
TCONS_00030813	3.64423	6.18546
TCONS_00031248	4.88818	12.0077
TCONS_00031295	505.801	379.603
TCONS_00031391	0	8.43857
TCONS_00031392	0	6.6164
TCONS_00031393	0	4.615
TCONS_00031619	0	7.21437
TCONS_00031804	14.1398	1.67634
TCONS_00031902	25.0316	20.959
TCONS_00031907	8.72461	4.90614
TCONS_00031952	27.1461	44.3171
TCONS_00031958	0	3.59653
TCONS_00031959	0	6.53455
TCONS_00032021	7.87427	8.36847
TCONS_00032041	3.32415	0
TCONS_00032146	30.3382	61.6947
TCONS_00032178	9.45403	5.94147
TCONS_00032644	0.982164	9.60177
TCONS_00032809	0	10.3533
TCONS_00032827	0	8.3336
TCONS_00032866	0.0884262	19.8939
TCONS_00032943	0.741213	1.52298
TCONS_00032971	0	0.937828
TCONS_00033000	0	2.32828
TCONS_00033065	2.53771	3.72152
TCONS_00033138	48.6614	8.15581
TCONS_00033185	7.33809	0.782159
TCONS_00033325	1.94548	0.451273
TCONS_00033361	0	60.8206
TCONS_00033410	0.0805394	4.70928
TCONS_00033469	33.1918	1.50834
TCONS_00033470	0	4.05994
TCONS_00033471	0	5.34926
TCONS_00033475	5.10353	3.07003
TCONS_00033477	0.304363	2.05804
TCONS_00033480	8.52219	0
TCONS_00033487	4.21042	0
TCONS_00033488	0	3.07089
TCONS_00033489	0	2.92295
TCONS_00033491	4.8326	0
TCONS_00033492	0	2.1918
TCONS_00033493	4.79435	1.66504
TCONS_00033494	5.88545	2.22043
TCONS_00033497	0	6.89754
TCONS_00033500	26.7128	0
TCONS_00033501	64.412	0
TCONS_00033504	0	3.11217
TCONS_00033505	0	8.55621
TCONS_00033508	3.44097	0
TCONS_00033513	10.9133	0
TCONS_00033514	0	5.25308
TCONS_00033515	6.98272	0
TCONS_00033516	11.2847	0
TCONS_00033517	0	3.44874
TCONS_00033518	5.21508	0.183061
TCONS_00033519	0	4.75766
TCONS_00033520	7.8634	0
TCONS_00033526	2.36924	0
TCONS_00033528	19.0093	0
TCONS_00033529	6.87309	0.979974
TCONS_00033530	9.73929	1.84977
TCONS_00033531	0	3.88682
TCONS_00033533	1.41023	4.27837
TCONS_00033534	2.81132	3.15806
TCONS_00033536	10.8527	2.06498
TCONS_00033537	3.20052	3.08618
TCONS_00033594	4.00881	8.21219
TCONS_00033612	10.8615	0.424528
TCONS_00033649	0.988795	0.547054
TCONS_00033760	6.84731	0.312536
TCONS_00033891	16.6801	26.3884
TCONS_00033923	0	5.1382
TCONS_00033942	0.475608	4.97942
TCONS_00034056	1.44748	1.74323
TCONS_00034160	35.5624	0
TCONS_00034409	0.173388	1.41654
TCONS_00034509	18.232	1.3142
TCONS_00034539	0.77234	6.85498
TCONS_00034541	0.906386	9.44147
TCONS_00034542	3.66782	0
TCONS_00034543	5.03708	0
TCONS_00034595	5.13472	0
TCONS_00034600	1.05918	2.37879
TCONS_00034601	19.1513	5.67731
TCONS_00034613	0	7.14696
TCONS_00034668	0	2.77359
TCONS_00034669	3.74446	2.37107
TCONS_00034764	2.23475	0.623987
TCONS_00034804	2.23307	0
TCONS_00035021	0	6.1222
TCONS_00035027	0	4.69114
TCONS_00035028	0	4.18117
TCONS_00035215	0	2.55866
TCONS_00035259	0	5.18469
TCONS_00035298	0.216172	2.7428
TCONS_00035300	4.04461	0
TCONS_00035426	0.93112	16.014
TCONS_00035746	12.0491	1.53593
TCONS_00035768	0	7.79959
TCONS_00035770	2.31816	1.45039
TCONS_00035804	0	3.62464
TCONS_00035805	0	1.95392
TCONS_00035806	0	0.732127
TCONS_00035845	46.1583	1.99368
TCONS_00035943	0.0785485	1.71306
TCONS_00035998	1.17392	0.210073
TCONS_00036098	12.7843	2.19606
TCONS_00036211	0.693291	3.01037
TCONS_00036322	32.0523	93.1996
TCONS_00036331	3.41548	7.66432
TCONS_00036356	5.65542	0.774258
TCONS_00036416	0	2.44147
TCONS_00036426	2.72031	1.71547
TCONS_00036480	0	3.43632
TCONS_00036638	0	2.18352
TCONS_00036708	1.04104	1.20865
TCONS_00036736	2.40776	4.23503
TCONS_00036740	0.61753	1.70356
TCONS_00036776	3.12246	0
TCONS_00036777	2.25128	0
TCONS_00036812	0.147119	5.06916
TCONS_00037023	0.851323	4.72504
TCONS_00037261	4.79497	0
TCONS_00037311	0	28.6237
TCONS_00037312	0	4.34266
TCONS_00037440	0	3.95954
TCONS_00037483	53.8632	9.16562
TCONS_00037539	2.51244	0.636838
TCONS_00037549	5.11768	4.27561
TCONS_00037553	33.3291	0
TCONS_00037679	0	5.98884
TCONS_00037809	17.9141	16.979
TCONS_00037950	37.8544	43.5023
TCONS_00038027	1.00593	15.7339
TCONS_00038028	0	9.47769
TCONS_00038096	0	5.87394
TCONS_00038273	25.7186	0
TCONS_00038274	41.1754	0
TCONS_00038275	1.82618	3.77308
TCONS_00038276	0.254525	3.72462
TCONS_00038278	14.8595	0.238719
TCONS_00038279	20.5789	1.50834
TCONS_00038281	11.6977	0
TCONS_00038282	4.63568	3.40281
TCONS_00038283	42.2423	0
TCONS_00038286	0	8.08764
TCONS_00038288	3.31718	0
TCONS_00038289	4.9769	1.12673
TCONS_00038290	0	1.99538
TCONS_00038292	32.5001	20.7748
TCONS_00038293	0	2.43748
TCONS_00038295	0	8.29988
TCONS_00038298	9.90954	0
TCONS_00038300	9.64563	0
TCONS_00038301	20.7026	11.9797
TCONS_00038302	10.4994	0
TCONS_00038303	10.5571	2.54632
TCONS_00038304	44.9251	11.8318
TCONS_00038305	15.145	3.72774
TCONS_00038306	8.43268	12.006
TCONS_00038307	8.86405	0
TCONS_00038309	3.59267	9.14019
TCONS_00038312	0	3.13522
TCONS_00038313	0	17.6574
TCONS_00038315	0	4.04336
TCONS_00038320	0	1.80721
TCONS_00038321	0	4.57256
TCONS_00038325	11.9034	0
TCONS_00038327	7.95443	0
TCONS_00038329	4.43194	0
TCONS_00038331	28.117	17.3827
TCONS_00038332	0	2.15039
TCONS_00038336	0	3.90263
TCONS_00038338	3.48815	4.17484
TCONS_00038339	3.92363	0.555084
TCONS_00038341	9.34772	0
TCONS_00038344	0.963943	2.65308
TCONS_00038346	83.7505	15.497
TCONS_00038347	0	4.02132
TCONS_00038348	21.9765	0
TCONS_00038349	1.96182	6.66101
TCONS_00038353	4.31822	0.976159
TCONS_00038354	0	5.12699
TCONS_00038355	0	3.26175
TCONS_00038356	9.11523	0
TCONS_00038357	1.48324	1.04182
TCONS_00038753	5.14416	1.04925
TCONS_00038790	1.09706	3.26297
TCONS_00039047	2.64583	0
TCONS_00039133	0	1.87273
TCONS_00039269	0	1.41163
TCONS_00039280	0	2.90782
TCONS_00039298	8.95198	2.00374
TCONS_00039317	0	2.58005
TCONS_00039328	4.53893	0
TCONS_00039487	2.83882	0
TCONS_00039876	0	4.0698
TCONS_00039877	0	2.41376
TCONS_00039933	0.25945	10.0281
TCONS_00040044	12.6056	0.904948
TCONS_00040498	0.28106	6.15773
TCONS_00040532	0	16.7358
TCONS_00040536	0	1.35619
TCONS_00040537	0	1.48873
TCONS_00040626	66.1032	0
TCONS_00040737	2.30572	0.00408379
TCONS_00040830	0	2.02887
TCONS_00040862	8.95509	0
TCONS_00040959	1.6054	0
TCONS_00040960	3.36224	0
TCONS_00041100	1.18019	0
TCONS_00041101	6.13307	0
TCONS_00041102	21.3149	0
TCONS_00041379	5.73308	9.13917
TCONS_00041380	11.7973	0
TCONS_00041383	0.377732	2.54731
TCONS_00041384	18.2218	0
TCONS_00041390	10.659	0
TCONS_00041391	32.9764	0
TCONS_00041395	0	15.6796
TCONS_00041396	30.3616	0
TCONS_00041398	0	18.5272
TCONS_00041399	14.1671	0
TCONS_00041402	0	1.91743
TCONS_00041403	25.0622	0.749211
TCONS_00041405	0	27.3652
TCONS_00041406	0	6.50723
TCONS_00041407	0	3.01774
TCONS_00041408	33.3322	47.4284
TCONS_00041413	7.85969	0.685985
TCONS_00041414	3.08075	0
TCONS_00041415	7.17946	0
TCONS_00041416	0	13.1927
TCONS_00041420	42.7153	28.8599
TCONS_00041422	0.255167	2.87237
TCONS_00041423	0	7.77117
TCONS_00041425	5.58981	1.45795
TCONS_00041429	0	70.5232
TCONS_00041430	7.8068	0
TCONS_00041968	2.72635	6.45556
TCONS_00041969	4.56905	1.41367
TCONS_00042304	1.9371	0
TCONS_00042544	5.99853	4.95737
TCONS_00042581	0	6.45244
TCONS_00042602	0	1.9658
TCONS_00042648	17.9573	0
TCONS_00042681	0	32.6709
TCONS_00042849	0	8.71132
TCONS_00042854	0.440734	2.3553
TCONS_00042986	8.82421	3.72418
TCONS_00043008	0	23.4789
TCONS_00043028	6.47309	0.512115
TCONS_00043085	0	2.67552
TCONS_00043176	4.35204	3.89542
TCONS_00043369	21.5127	0
TCONS_00043468	1.80531	2.63524
TCONS_00043483	1.46438	1.49759
TCONS_00043550	0	8.94374
TCONS_00043825	5.73706	13.2123
TCONS_00043910	22.1271	8.87307
TCONS_00044162	9.80078	6.42679
TCONS_00044173	2.99678	34.4175
TCONS_00044328	4.22056	1.90205
TCONS_00044444	0.716483	0.767762
TCONS_00044497	2.17247	0.90811
TCONS_00044498	0.129198	2.53067
TCONS_00044499	0.985277	1.96177
TCONS_00044574	22.5301	501.397
TCONS_00044814	0	23.7645
TCONS_00044925	0.114268	0.945574
TCONS_00045116	6.64757	10.9602
TCONS_00045138	0	8.11381
TCONS_00045205	1.14902	0
TCONS_00045234	4.257	0
TCONS_00045295	24.923	0
TCONS_00045296	6.00891	0
TCONS_00045300	0	3.5389
TCONS_00045301	0	7.30562
TCONS_00045338	0	3.06128
TCONS_00045389	0	1.2207
TCONS_00045390	0	1.36009
TCONS_00045391	0	3.16362
TCONS_00045684	10.3281	0
TCONS_00045711	4.71531	7.89307
TCONS_00045770	0.562781	13.4984
TCONS_00045936	1.05974	3.17079
TCONS_00045953	11.3726	0.729544
TCONS_00046005	1.84175	0.466223
TCONS_00046088	10.8542	58.7172
TCONS_00046226	0	2.2653
TCONS_00046227	0.356866	4.54984
TCONS_00046263	6.03451	8.39644
TCONS_00046280	16.9272	0.268286
TCONS_00046529	0.786332	2.20989
TCONS_00046530	1.2292	5.10396
TCONS_00046531	4.72415	28.8019
TCONS_00046536	27.62	1.87747
TCONS_00046537	6.73631	0
TCONS_00046538	20.2513	4.20488
TCONS_00046544	0	30.8418
TCONS_00046545	1.14763	22.772
TCONS_00046547	0	3.26752
TCONS_00046549	5.59166	0
TCONS_00046551	13.2463	0
TCONS_00046552	12.1605	0
TCONS_00046553	19.337	0
TCONS_00046555	42.4011	0
TCONS_00046559	0.653635	0
TCONS_00046560	1.42024	34.7245
TCONS_00046563	18.137	0
TCONS_00046564	4.10567	0
TCONS_00046566	12.1707	0
TCONS_00046567	5.59705	0
TCONS_00046568	0.384179	2.4775
TCONS_00046571	0	14.9978
TCONS_00046572	8.77038	0
TCONS_00046573	9.8051	0
TCONS_00046576	0	6.98954
TCONS_00046577	0	2.65008
TCONS_00046578	17.0407	1.01063
TCONS_00046579	21.8491	0
TCONS_00046581	3.80668	0
TCONS_00046597	0	4.5679
TCONS_00046676	0.22285	2.67559
TCONS_00046826	0	2.12874
TCONS_00046827	0	1.82656
TCONS_00046835	0	11.9975
TCONS_00046934	0.645811	3.24278
TCONS_00047125	0	3.35852
TCONS_00047126	0	2.3874
TCONS_00047127	0	40.1828
TCONS_00047202	0	5.661
TCONS_00047203	3.50996	6.3085
TCONS_00047234	0	2.70333
TCONS_00047294	0	2.73105
TCONS_00047342	20.8007	0
TCONS_00047343	7.24572	0
TCONS_00047359	0	8.94687
TCONS_00047444	0.000292788	3.16582
TCONS_00047656	3.58565	0
TCONS_00047700	7.82099e-05	3.82882
TCONS_00047917	23.0672	3.85246
TCONS_00047929	0.294012	13.748
TCONS_00047930	2.23159e-05	7.14305
TCONS_00048026	0.888516	2.46873
TCONS_00048237	0	1.83037
TCONS_00048374	44.1681	1.96324
TCONS_00048445	20.9085	34.6822
TCONS_00048487	7.89382	0
TCONS_00048563	0.422418	1.53854
TCONS_00048593	0.307831	6.15229
TCONS_00048609	4.75769	0.739917
TCONS_00048721	6.43315	0
TCONS_00048723	10.7789	1.60718
TCONS_00048726	2.26778	0.847798
TCONS_00048730	3.51607	0.0771853
TCONS_00048731	4.37531	0.258238
TCONS_00048732	0	0.959076
TCONS_00048773	4.28922	0.205724
TCONS_00048845	0.882662	1.8436
TCONS_00048846	1.37434	1.27438
TCONS_00048932	22.118	0.182903
TCONS_00048950	0	1.45355
TCONS_00048960	10.4168	0
TCONS_00048961	1.0363	5.08671
TCONS_00049274	3.58416	10.1406
TCONS_00049417	3.13665	0.756067
TCONS_00049418	26.5542	1.2678
TCONS_00049420	0	2.7628
TCONS_00049422	0	3.1264
TCONS_00049423	0	1.67594
TCONS_00049425	0	12.4526
TCONS_00049426	51.8333	4.46897
TCONS_00049428	42.3176	0.639758
TCONS_00049429	18.9922	0
TCONS_00049430	88.0673	81.3858
TCONS_00049432	8.15086	0
TCONS_00049433	0	3.04548
TCONS_00049434	0	3.02806
TCONS_00049435	0	3.13862
TCONS_00049440	0	23.2544
TCONS_00049442	6.06454	7.41099
TCONS_00049444	14.0447	0
TCONS_00049445	21.8266	0
TCONS_00049446	14.1943	0
TCONS_00049449	7.25486	0
TCONS_00049450	4.26634	2.52585
TCONS_00049451	0	4.23379
TCONS_00049452	0	3.87899
TCONS_00049453	14.0539	4.35212
TCONS_00049454	36.0943	0
TCONS_00049458	15.7986	0
TCONS_00049461	0.404703	3.93724
TCONS_00049462	14.8643	0
TCONS_00049463	0	21.6192
TCONS_00049464	0	6.4822
TCONS_00049466	0.762642	4.73552
TCONS_00049468	6.08214	14.4931
TCONS_00049469	0	16.1859
TCONS_00049470	9.55956	1.35561
TCONS_00049473	16.5435	4.27945
TCONS_00049502	0	3.76811
TCONS_00049503	0	3.83959
TCONS_00049506	10.18	10.3226
TCONS_00049809	3.95062	1.40867
TCONS_00050081	4.21196	9.51111
TCONS_00050116	0.0988079	1.46278
TCONS_00050120	0.348715	1.52877
TCONS_00050133	0	3.64024
TCONS_00050154	0	2.18603
TCONS_00050265	0	27.6679
TCONS_00050285	1.19225	6.15139e-05
TCONS_00050286	0	2.16317
TCONS_00050350	0	3.39581
TCONS_00050739	0	1.79901
TCONS_00050744	11.633	6.59486
TCONS_00050779	0.439508	7.116
TCONS_00050990	0	3.45979
TCONS_00050996	16.4749	0
TCONS_00051009	2.51879	3.53775
TCONS_00051033	6.52162	0
TCONS_00051081	0	0.707581
TCONS_00051095	122.654	127.203
TCONS_00051154	0	17.8006
TCONS_00051241	0	6.40809
TCONS_00051455	17.0382	22.0117
TCONS_00051606	0	2.11604
TCONS_00051734	2.05896	0
TCONS_00051793	0	1.88572
TCONS_00052065	2.2776	1.26541
TCONS_00052384	4.92357	0
TCONS_00052582	64.5337	60.6234
TCONS_00052611	0	2.06045
TCONS_00052638	0	5.59653
TCONS_00052639	25.278	2.45067
TCONS_00052646	3.67517	21.3013
TCONS_00052647	7.8668	1.79206
TCONS_00052651	3.78775	0
TCONS_00052652	6.54465	0
TCONS_00052657	15.9831	0
TCONS_00052659	0	4.30604
TCONS_00052660	4.88946	0
TCONS_00052662	73.921	0
TCONS_00052664	170.437	0.759772
TCONS_00052665	78.0397	0
TCONS_00052666	17.6741	0
TCONS_00052669	3.19523	1.35331
TCONS_00052670	9.50008	0
TCONS_00052671	5.31467	0
TCONS_00052674	23.0607	0
TCONS_00052675	7.131	26.2485
TCONS_00052678	0	3.18254
TCONS_00052679	0	87.773
TCONS_00052680	0	2.1988
TCONS_00052681	0	259.531
TCONS_00052682	0	2.05403
TCONS_00052686	11.3619	0
TCONS_00052691	13.5869	0
TCONS_00052692	9.54083	0
TCONS_00052693	1.64931	12.22
TCONS_00052694	4.40822	0
TCONS_00052695	0	3.24313
TCONS_00052696	0	3.93092
TCONS_00052698	0	4.45772
TCONS_00052702	0	112.83
TCONS_00052705	0	1.59486
TCONS_00052706	3.14134	0
TCONS_00052708	1.8341	0.374614
TCONS_00052710	0	1.80432
TCONS_00052830	19.0352	10.2658
TCONS_00052839	0	3.24024
TCONS_00053088	1.97554	4.40251
TCONS_00053089	0.151414	0.814813
TCONS_00053142	0.334455	1.00666
TCONS_00053246	21.575	5.89771
TCONS_00053266	1.93635	2.04654
TCONS_00053296	0.000123313	4.10885
TCONS_00053297	2.41905	0
TCONS_00053392	2.18139	0.51704
TCONS_00053599	74.2158	157.043
TCONS_00053642	7.66242	34.4924
TCONS_00053751	0	3.37795
TCONS_00053813	0.125782	1.29798
TCONS_00053926	4.6509	0
TCONS_00053935	1.82655	0.727993
TCONS_00054140	8.78656	0
TCONS_00054151	27.6523	55.2874
TCONS_00054250	53.3546	8.46714
TCONS_00054345	9.52163	0
TCONS_00054414	2.09766	3.28015
TCONS_00054527	0	3.631
TCONS_00054564	23.6214	1.26129
TCONS_00054695	9.0855	0
TCONS_00054770	5.48347	1.15504
TCONS_00054784	0	2.94984
TCONS_00054817	0.949296	0.654487
TCONS_00054836	0	2.92469
TCONS_00054837	0	1.24893
TCONS_00055071	49.3619	6.68003
TCONS_00055074	7.47098	10.0082
TCONS_00055088	4.81109	10.0374
TCONS_00055179	27.066	0
TCONS_00055420	0	0.55222
TCONS_00055603	1.12427	9.77938
TCONS_00055612	5.2627	2.60761
TCONS_00055949	0	4.52501
TCONS_00055952	4.0535	0
TCONS_00055954	0	3.224
TCONS_00055956	10.7652	6.12858
TCONS_00055961	0	2.56747
TCONS_00055962	0	1.24044
TCONS_00055967	1.52266	5.36871
TCONS_00055968	12.3699	0
TCONS_00055969	3.47356	0
TCONS_00055971	11.5498	0
TCONS_00055972	60.5761	1.38873
TCONS_00055973	8.4302	2.33085
TCONS_00055974	0	6.92495
TCONS_00055976	13.0935	24.3682
TCONS_00055978	0	1.97311
TCONS_00055980	1.64686	8.08729
TCONS_00055981	0	3.67967
TCONS_00055982	6.54465	0
TCONS_00055984	0.124434	2.65333
TCONS_00055985	2.76842	0.311792
TCONS_00055986	6.82877	0
TCONS_00055988	19.2856	5.11031
TCONS_00055991	36.8138	11.8733
TCONS_00056533	0	1.2911
TCONS_00056698	0.539396	1.72151e-05
TCONS_00056699	0.996521	1.11892
TCONS_00056820	0	1.54448
TCONS_00056821	0	0.770527
TCONS_00056912	0	2.79466
TCONS_00057066	0.242932	8.12034
TCONS_00057076	0	3.62791
TCONS_00057077	0	4.86222
TCONS_00057167	165.025	36.623
TCONS_00057326	0	50.9726
TCONS_00057452	0	10.5641
TCONS_00057558	24.6602	14.5039
TCONS_00057640	1.30794	2.19228
TCONS_00057655	2.73952	0
TCONS_00057656	3.05713	0
TCONS_00057716	2.08899	4.09787
TCONS_00057879	109.418	56.9198
TCONS_00057956	0.611775	1.41494
TCONS_00058037	0	14.9155
TCONS_00058038	20.3538	16.1458
TCONS_00058109	0	2.25724
TCONS_00058122	1.25603	0
TCONS_00058190	0	4.86151
TCONS_00058191	0	8.27211
TCONS_00058317	3.0149	1.85271
TCONS_00058318	0.0133373	3.34558
TCONS_00058328	0	1.46884
TCONS_00058416	0	8.82797
TCONS_00058418	29.322	1.59103
TCONS_00058581	1.7834	1.5054
TCONS_00058590	0	7.18915
TCONS_00058615	22.9714	22.3427
TCONS_00058630	0	0.806993
TCONS_00058655	0.796805	0.229006
TCONS_00058701	2.26471	8.31117
TCONS_00058713	22.4554	0
TCONS_00058788	0	3.80308
TCONS_00058789	0.325037	1.04782
TCONS_00058887	1.31234	0
TCONS_00058922	1.97175	0.246992
TCONS_00059128	0.902537	0.7797
TCONS_00059236	0	14.1041
TCONS_00059237	0	1.82519
TCONS_00059337	0.870822	5.02301
TCONS_00059353	0	12.4786
TCONS_00059354	0	9.6214
TCONS_00059370	18.4173	0
TCONS_00059372	39.4011	0
TCONS_00059374	1.05095	4.55203
TCONS_00059376	0	8.81429
TCONS_00059377	16.0781	0
TCONS_00059378	24.6849	4.40598
TCONS_00059380	27.0859	31.4384
TCONS_00059381	33.1981	0
TCONS_00059382	23.0904	0
TCONS_00059385	13.0893	0
TCONS_00059389	0	3.61202
TCONS_00059391	13.6256	0
TCONS_00059392	0.177892	1.99891
TCONS_00059394	27.3541	0
TCONS_00059396	12.6274	0
TCONS_00059398	47.1323	0
TCONS_00059401	14.2542	0
TCONS_00059404	12.5981	1.68656
TCONS_00059405	2.68742	8.17055
TCONS_00059407	0.184049	2.27523
TCONS_00059408	14.9641	2.84323
TCONS_00059411	6.05658	3.31746
TCONS_00059413	0	6.82097
TCONS_00059466	3.39629	0.0325228
TCONS_00059740	4.77515	0
TCONS_00059875	13.4613	0.752856
TCONS_00059965	0	11.963
TCONS_00060009	1.00252	1.94007
TCONS_00060063	11.9971	4.34014
TCONS_00060072	1.19222	0.288944
TCONS_00060116	0.148543	1.06781
TCONS_00060118	0	4.18368
TCONS_00060221	9.31604	12.8783
TCONS_00060222	0	9.21804
TCONS_00060292	0	5.61007
TCONS_00060578	3.68327	4.10473
TCONS_00060579	3.27167	6.75962
TCONS_00060655	2.97881	3.42425
TCONS_00060656	6.65959	0
TCONS_00060755	0.0530357	5.36212
TCONS_00060944	1.10346	0
TCONS_00061120	5.26124	1.01343
TCONS_00061141	1.40304	9.28097
TCONS_00061312	29.2599	49.4667
TCONS_00061426	6.13722	0
TCONS_00061437	1.62993	7.11001
TCONS_00061453	30.2371	149.281
TCONS_00061454	0.392217	5.80352
TCONS_00061506	0	4.51744
TCONS_00061550	0.254384	0.584103
TCONS_00061562	0	10.5976
TCONS_00061584	3.64157	0
TCONS_00061607	0.202298	15.8914
TCONS_00061679	0	4.39918
TCONS_00061714	79.6288	0
TCONS_00061749	4.51342	2.55338
TCONS_00062162	12.3792	17.1601
TCONS_00062195	3.38543	0
TCONS_00062196	1.16818	9.87098
TCONS_00062197	0.370147	5.01336
TCONS_00062199	0	3.14756
TCONS_00062203	0	11.6994
TCONS_00062204	21.7845	3.13374
TCONS_00062206	0	1.25818
TCONS_00062207	0	1.44794
TCONS_00062208	0	6.21631
TCONS_00062209	0	4.574
TCONS_00062211	0	2.07358
TCONS_00062215	7.21738	0
TCONS_00062216	10.6849	0
TCONS_00062222	0	32.013
TCONS_00062228	0	3.6054
TCONS_00062230	0	6.96822
TCONS_00062232	0	6.91578
TCONS_00062233	0	5.86436
TCONS_00062234	0	5.23421
TCONS_00062236	1.54133	0
TCONS_00062238	5.11211	0
TCONS_00062240	0	2.93625
TCONS_00062242	15.8553	0
TCONS_00062243	4.11688	0
TCONS_00062248	4.26953	2.13534
TCONS_00062249	2.66925	0
TCONS_00062250	11.2222	0
TCONS_00062251	3.3981	37.3459
TCONS_00062252	0	3.1527
TCONS_00062254	0	4.51125
TCONS_00062429	0	1.48087
TCONS_00062433	0	2.88279
TCONS_00062435	72.9283	20.8788
TCONS_00062523	6.48445	10.595
TCONS_00062599	2.02249	511.793
TCONS_00062799	4.82598	0
TCONS_00062811	2.62316	5.19347
TCONS_00062852	5.25888	0
TCONS_00062864	0	4.89863
TCONS_00062887	3.62598	7.58752
TCONS_00062913	1.28888	0.874627
TCONS_00062977	4.78653	14.8055
TCONS_00063165	21.9645	59.5695
TCONS_00063220	2.13818	9.32772
TCONS_00063646	0.149336	1.89263
TCONS_00064347	0	1.40777
TCONS_00064465	0.295157	2.2703
TCONS_00064521	0	1.07886
TCONS_00064553	9.66331	0
TCONS_00064555	0	2.73497
TCONS_00064558	5.9236	0
TCONS_00064630	2.00761	4.04085
TCONS_00064708	0	5.3176
TCONS_00064709	0	9.63603
TCONS_00064710	0	11.4385
TCONS_00064725	0	11.3175
TCONS_00064781	18.6723	0
TCONS_00064881	2.61045	1.93674
TCONS_00065015	1.36359	0.228005
TCONS_00065016	1.19084	0.174402
TCONS_00065056	2.38802	3.95979
TCONS_00065149	0.986237	0
TCONS_00065151	5.40794	10.9639
TCONS_00065158	0.791907	0.500901
TCONS_00065178	0	110.694
TCONS_00065250	0	5.57878
TCONS_00065274	2.54275	1.33273
TCONS_00065295	5.05539	11.6464
TCONS_00065331	3.56035	30.1782
TCONS_00065347	4.83169	3.33822
TCONS_00065396	7.83501	0.307145
TCONS_00065517	2.97865	0.515536
TCONS_00065518	7.16098	0
TCONS_00065519	0	29.0308
TCONS_00065520	0	3.03051
TCONS_00065526	18.734	34.9525
TCONS_00065527	0	2.85785
TCONS_00065531	0	2.08455
TCONS_00065532	0	3.44165
TCONS_00065533	0	3.34692
TCONS_00065534	40.0692	0
TCONS_00065535	0	4.27764
TCONS_00065537	0.232543	2.73974
TCONS_00065539	0	3.38662
TCONS_00065544	0	2.45003
TCONS_00065546	0	1.53697
TCONS_00065547	0	8.6619
TCONS_00065549	0	12.0407
TCONS_00065552	19.7166	0
TCONS_00065554	34.3211	0
TCONS_00065555	20.8869	6.41921
TCONS_00065562	0	2.10147
TCONS_00065563	1.52528	11.1931
TCONS_00065565	26.2653	0
TCONS_00065568	1.09199	7.42448
TCONS_00065570	0	2.14065
TCONS_00065571	0	9.24887
TCONS_00065574	21.5631	0
TCONS_00065575	0	7.59003
TCONS_00065576	1.47245	30.5556
TCONS_00065579	6.62333	6.88082
TCONS_00065580	6.45809	0
TCONS_00065582	6.55195	3.71224
TCONS_00065583	11.0762	9.71719
TCONS_00065695	44.6062	0
TCONS_00065707	3.48698	13.7339
TCONS_00065748	30.5426	0
TCONS_00065809	0	2.06756
TCONS_00065837	0	6.52369
TCONS_00065870	0	3.23643
TCONS_00065954	7.28128	0
TCONS_00065982	2.4956	0.3156
TCONS_00066023	0.409677	3.26528
TCONS_00066024	0.711419	4.38671
TCONS_00066051	0	3.3211
TCONS_00066117	8.11111	0
TCONS_00066172	299.668	0
TCONS_00066238	0	11.1748
TCONS_00066286	1.71504	14.0941
TCONS_00066287	0.307887	2.64494
TCONS_00066353	0	1.27129
TCONS_00066393	0	4.14236
TCONS_00066604	0	5.59624
TCONS_00066672	29.8316	8.3677
TCONS_00066682	1.22737	1.58921
TCONS_00066912	2.20413	1.33782
TCONS_00066913	0	2.69049
TCONS_00066994	0	3.80444
TCONS_00066995	0	8.34227
TCONS_00066996	0	3.93152
TCONS_00067070	6.32351	5.15192
TCONS_00067123	2.8131	0.858369
TCONS_00067174	243.83	216.176
TCONS_00067187	0.283498	2.18107
TCONS_00067214	3.75362	4.78023
TCONS_00067321	0.449673	8.85421
TCONS_00067378	0.288286	2.68124
TCONS_00067487	0	0.945915
TCONS_00067488	0	6.69768
TCONS_00067536	0	4.07906
TCONS_00067567	0.202961	0.874432
TCONS_00067568	0	1.5618
TCONS_00067599	0	13.172
TCONS_00067661	1.16951	2.03205
TCONS_00067719	0	1.26275
TCONS_00067732	0	2.59777
TCONS_00067833	16.0669	39.8398
TCONS_00067847	50.2862	226.077
TCONS_00067892	1.85233	0.0517834
TCONS_00067893	0.958982	2.12727e-05
TCONS_00067904	4.74031	1.85293
TCONS_00068061	2.59108	2.40776
TCONS_00068336	0.866667	0
TCONS_00068381	3.99116	0
TCONS_00068396	0	2.44661
TCONS_00068413	0	3.16252
TCONS_00068556	13.5306	22.8526
TCONS_00068563	0	14.8674
TCONS_00068635	7.1382	2.04506
TCONS_00068832	0.541834	2.80798
TCONS_00069105	4.95406	1.57028
TCONS_00069119	0	1.55302
TCONS_00069120	0	2.02771
TCONS_00069125	0	1.48503
TCONS_00069131	12.0785	0
TCONS_00069132	4.69979	0
TCONS_00069133	8.93902	0
TCONS_00069142	1.82718	0
TCONS_00069144	6.40161	0
TCONS_00069147	3.28855	23.9182
TCONS_00069149	60.1039	0
TCONS_00069150	5.28391	0
TCONS_00069151	0	5.11229
TCONS_00069154	22.2446	22.7076
TCONS_00069155	10.6864	1.09939
TCONS_00069156	4.43194	0.332908
TCONS_00069157	3.0267	0
TCONS_00069159	0	22.1084
TCONS_00069160	1.26126	0.786664
TCONS_00069161	4.74358	0
TCONS_00069163	0	2.85973
TCONS_00069164	0	2.7138
TCONS_00069171	22.698	3.49126
TCONS_00069175	11.9495	0
TCONS_00069176	6.72267	81.9847
TCONS_00069177	13.6323	25.2647
TCONS_00069333	9.5186	0
TCONS_00069342	0	3.30241
TCONS_00069343	0	2.3718
TCONS_00069426	2.6807	0.000309427
TCONS_00069434	13.8064	2.44488
TCONS_00069439	48.053	11.7668
TCONS_00069451	18.1909	0
TCONS_00069487	47.6011	7.31043
TCONS_00069656	15.0342	0.306725
TCONS_00069746	0	16.6292
TCONS_00069752	0	7.5083
TCONS_00069793	1.3583	1.25588
TCONS_00069795	16.5101	3.92553
TCONS_00069813	0	57.1064
TCONS_00069866	0.276186	1.39442
TCONS_00070046	0	3.36818
TCONS_00070112	36.7047	2.06039
TCONS_00070214	0	8.01617
TCONS_00070411	0.254787	1.20602
TCONS_00070412	0	3.79097
TCONS_00070413	0	7.7074
TCONS_00070466	49.1033	59.6987
TCONS_00070500	2.18416	2.85738
TCONS_00070670	0	3.80151
TCONS_00070774	0	0.844131
TCONS_00070813	0	19.9702
TCONS_00070852	10.9071	0.369459
TCONS_00071001	44.4091	0
TCONS_00071003	32.997	0
TCONS_00071062	8.57914	82.5181
TCONS_00071265	0	7.59541
TCONS_00071326	16.954	18.2076
TCONS_00071331	2.86735	16.5181
TCONS_00071332	22.2607	0
TCONS_00071333	0	5.72333
TCONS_00071335	4.43973	1.88699
TCONS_00071337	8.28463	0
TCONS_00071342	0	5.38782
TCONS_00071343	7.45438	0
TCONS_00071344	5.80468	0.241782
TCONS_00071345	0	1.72041
TCONS_00071346	25.393	0
TCONS_00071348	4.71424	26.1204
TCONS_00071354	87.4613	0
TCONS_00071355	17.1691	0
TCONS_00071357	16.7359	0
TCONS_00071359	7.79734	0
TCONS_00071361	8.20208	1.84971
TCONS_00071362	16.6812	0.825035
TCONS_00071363	0	2.2066
TCONS_00071364	1.10643	64.6578
TCONS_00071366	9.63646	7.00057
TCONS_00071369	13.8086	0.298074
TCONS_00071372	14.3899	0
TCONS_00071373	16.6025	0
TCONS_00071374	14.5576	0
TCONS_00071375	13.662	0
TCONS_00071376	22.027	0
TCONS_00071377	4.71566	0
TCONS_00071406	4.68853	6.66631
TCONS_00071447	8.28883	0.245046
TCONS_00071642	0.863918	4.42679
TCONS_00071751	0	9.90094
TCONS_00071852	8.22187	14.3071
TCONS_00071887	0	1.0631
TCONS_00072112	0	114.872
TCONS_00072257	150.662	336.167
TCONS_00072291	0	30.1062
TCONS_00072318	0	1.93258
TCONS_00072369	2.19282	0.125653
TCONS_00072536	0.0912287	27.1114
TCONS_00072752	11.8746	0
TCONS_00072769	0.593612	1.86698
TCONS_00072770	0	2.65917
TCONS_00072838	0.0801253	2.70156
TCONS_00072846	6.68075	0
TCONS_00072867	24.4859	10.541
TCONS_00072966	8.48646	0
TCONS_00073003	33.3378	0
TCONS_00073023	0	2.39263
TCONS_00073024	0	2.88891
TCONS_00073025	0	1.07029
TCONS_00073182	2.69558	1.3611
TCONS_00073183	2.06479	1.61551
TCONS_00073184	0.000416481	2.03031
TCONS_00073435	0.10097	77.2822
TCONS_00073436	3.80002	52.3023
TCONS_00073445	0.526765	32.168
TCONS_00073449	0	17.0153
TCONS_00073450	0	18.9783
TCONS_00073524	0	3.11153
TCONS_00073529	0	1.94787
TCONS_00073530	0	9.32385
TCONS_00073534	4.31822	2.4404
TCONS_00073536	0	4.33804
TCONS_00073537	8.99761	0
TCONS_00073538	11.7337	0
TCONS_00073540	7.14945	0
TCONS_00073541	4.02073	0
TCONS_00073542	9.49599	0
TCONS_00073543	4.60002	0
TCONS_00073544	16.461	0
TCONS_00073546	3.36816	0
TCONS_00073549	0	4.42709
TCONS_00073550	0.944287	33.6509
TCONS_00073551	7.17946	0.580685
TCONS_00073553	0	2.01674
TCONS_00073556	6.1957	0
TCONS_00073557	0	12.9669
TCONS_00073558	0	2.52977
TCONS_00073559	0	7.51342
TCONS_00073560	3.24941	82.6087
TCONS_00073561	0	1.86867
TCONS_00073562	0	2.31882
TCONS_00073563	13.7551	0
TCONS_00073564	0.369445	10.7951
TCONS_00073565	0	98.7049
TCONS_00073566	0	3.8998
TCONS_00073568	14.5009	0
TCONS_00073569	9.53008	0
TCONS_00073570	8.71693	0
TCONS_00073573	12.2426	0
TCONS_00073575	18.6223	0
TCONS_00073578	0	33.4462
TCONS_00073579	5.21793	14.4902
TCONS_00073580	1.53104	0
TCONS_00073582	4.01522	0
TCONS_00073586	0	23.2718
TCONS_00073588	2.54742	8.92714
TCONS_00073589	1.82882	15.512
TCONS_00073590	0	75.8099
TCONS_00073591	5.94401	0.66976
TCONS_00073593	0	3.67848
TCONS_00073596	2.03567	1.45586
TCONS_00073597	0	2.13762
TCONS_00073603	0	3.94598
TCONS_00073749	3.95601	0
TCONS_00073750	48.9126	0
TCONS_00073789	4.72605	0
TCONS_00073790	64.5581	1.63304
TCONS_00073791	26.692	0
TCONS_00073821	4.97272	0.462951
TCONS_00073996	1.80504	0.149072
TCONS_00074115	46.3052	0
TCONS_00074146	0	4.01485
TCONS_00074161	11.5935	0
TCONS_00074175	0	2.40906
TCONS_00074198	10.2883	0
TCONS_00074201	6.4076	0
TCONS_00074205	0	5.87866
TCONS_00074560	12.6069	4.29914
TCONS_00074711	3.07143	0
TCONS_00074996	0	4.50927
TCONS_00075076	4.4132	1.43457
TCONS_00075091	1.80055	0
TCONS_00075092	2.83225	0
TCONS_00075093	1.13168	0
TCONS_00075127	0	30.6067
TCONS_00075128	0	5.32818
TCONS_00075132	1.81209	1.43925
TCONS_00075133	4.48229e-05	1.0792
TCONS_00075136	23.1019	0
TCONS_00075157	0.296918	3.3131
TCONS_00075211	0	3.69907
TCONS_00075241	0	2.01747
TCONS_00075268	0	5.94014
TCONS_00075269	0	9.56055
TCONS_00075453	2.6882	0
TCONS_00075470	7.6183	20.234
TCONS_00075491	16.0289	0
TCONS_00075504	2.33686	0
TCONS_00075615	46.6691	33.9229
TCONS_00075616	0	1877.83
TCONS_00075618	2.93931	1.23608
TCONS_00075619	0	8.15662
TCONS_00075621	1.57067	4.71559
TCONS_00075626	0.490496	5.14237
TCONS_00075632	0.472144	10.1487
TCONS_00075633	0.761655	4.28677
TCONS_00075634	0	7.48389
TCONS_00075635	0	7.62705
TCONS_00075636	0	6.017
TCONS_00075637	40.5486	2.24112
TCONS_00075638	0	28.3997
TCONS_00075640	0.334577	2.06723
TCONS_00075644	17.4789	0
TCONS_00075645	0.255813	3.16765
TCONS_00075646	20.0553	0.734714
TCONS_00075648	2.18991	0
TCONS_00075651	65.0072	0
TCONS_00075652	0	25.1134
TCONS_00075655	5.34556	1.51838
TCONS_00075658	8.05172	0.909463
TCONS_00075666	14.5713	0
TCONS_00075667	4.00964	1.26531
TCONS_00075747	4.12548	3.10612
TCONS_00075826	5.53593e-06	1.04565
TCONS_00076000	4.80903	0
TCONS_00076040	0	6.03213
TCONS_00076041	0	1.42866
TCONS_00076042	0	3.93969
TCONS_00076131	4.39156	3.22543
TCONS_00076162	0	0.819157
TCONS_00076189	0	2.20521
TCONS_00076211	0	1.28719
TCONS_00076373	0.222905	3.29899
TCONS_00076436	9.11943	18.056
TCONS_00076454	0.178843	3.78942
TCONS_00076536	1.09174	0.123905
TCONS_00076661	0.606906	2.78793
TCONS_00076837	1.891	0
TCONS_00076867	2.56623	4.29866
TCONS_00076921	5.01141	4.13092
TCONS_00076986	2.46005	0
TCONS_00077046	13.3607	13.1422
TCONS_00077056	2.08673	1.86108
TCONS_00077187	0.628399	23.1009
TCONS_00077251	0	2.85407
TCONS_00077490	1.96281	39.1728
TCONS_00077491	2.30844	4.87116
TCONS_00077506	4.17216	0
TCONS_00077581	0	4.18509
TCONS_00077600	0.704655	3.70711
TCONS_00077601	6.66754	0.668254
TCONS_00077602	6.22336	0.527668
TCONS_00077712	9.4285	23.926
TCONS_00077713	0	2.19492
TCONS_00077714	0	5.79503
TCONS_00077721	0	2.0798
TCONS_00077722	0	1.90375
TCONS_00077723	0	9.75953
TCONS_00077724	0	16.8427
TCONS_00077725	0	6.22798
TCONS_00077726	9.33881	0
TCONS_00077728	0	4.68206
TCONS_00077729	0.413414	2.22487
TCONS_00077731	0	15.3235
TCONS_00077732	0	10.3991
TCONS_00077734	0	42.1596
TCONS_00077735	0	19.8977
TCONS_00077736	0	42.4046
TCONS_00077737	0	59.184
TCONS_00077738	0	46.7081
TCONS_00077742	18.6223	0
TCONS_00077743	38.8458	0
TCONS_00077744	148.978	0
TCONS_00077745	0	18.7747
TCONS_00077747	31.054	0
TCONS_00077748	0	12.1214
TCONS_00077749	24.7162	0
TCONS_00077751	3.80828	5.7157
TCONS_00077756	35.8217	1.72127
TCONS_00077758	5.09134	0

## Sheet: Sheet2
TCONS_00007932
TCONS_00011795
TCONS_00023987
TCONS_00026032
TCONS_00029665
TCONS_00036413
TCONS_00057654
TCONS_00059171
TCONS_00067421
TCONS_00068097
TCONS_00068337
TCONS_00072422
