# Supplementary material for: Transcriptomic Profiles of Long Noncoding RNAs and Their Target Protein-Coding Genes Reveals Speciation Adaptation on the Qinghai-Xizang (Tibet) Plateau in Orinus
Source: Biology (Basel). 2024 May 16;13(5):349. doi: 10.3390/biology13050349 (PMC11118044; doi:10.3390/biology13050349)
Supplement: Supplementary file 1 [file biology-13-00349-s001.zip › Table S8. FPKM values of DElncRNAs in two species of Orinus..xlsx]

## Sheet: Sheet1
FPKM values of DElncRNAs in two species of Orinus.
test_id	sample_1	sample_2	status	value_1	value_2	log2(fold_change)	test_stat	p_value	q_value
TCONS_00044574	O. thoroldii	O. kokonoricus	OK	22.5301	501.397	4.47603	3.12782	0.00885	0.272442
TCONS_00073445	O. thoroldii	O. kokonoricus	OK	0.526765	32.168	5.93232	3.22716	0.0019	0.16082
TCONS_00001122	O. thoroldii	O. kokonoricus	OK	5.90674	0	-inf	#NAME?	0.0071	0.272442
TCONS_00001897	O. thoroldii	O. kokonoricus	OK	15.7403	0	-inf	#NAME?	0.0077	0.272442
TCONS_00002703	O. thoroldii	O. kokonoricus	OK	41.6025	0	-inf	#NAME?	0.0077	0.272442
TCONS_00002774	O. thoroldii	O. kokonoricus	OK	0	416.198	inf	#NAME?	5e-05	0.00842848
TCONS_00005039	O. thoroldii	O. kokonoricus	OK	0	6.10632	inf	#NAME?	0.00805	0.272442
TCONS_00005574	O. thoroldii	O. kokonoricus	OK	15.9458	0	-inf	#NAME?	0.0087	0.272442
TCONS_00005682	O. thoroldii	O. kokonoricus	OK	14.74	0	-inf	#NAME?	0.00395	0.272442
TCONS_00006003	O. thoroldii	O. kokonoricus	OK	0	14.2	inf	#NAME?	0.00825	0.272442
TCONS_00006443	O. thoroldii	O. kokonoricus	OK	0	2.7589	inf	#NAME?	0.00965	0.272442
TCONS_00006449	O. thoroldii	O. kokonoricus	OK	0	8.46639	inf	#NAME?	0.00955	0.272442
TCONS_00006472	O. thoroldii	O. kokonoricus	OK	0	2.55618	inf	#NAME?	0.00965	0.272442
TCONS_00006518	O. thoroldii	O. kokonoricus	OK	0	8.41539	inf	#NAME?	0.00755	0.272442
TCONS_00007066	O. thoroldii	O. kokonoricus	OK	0	61.0339	inf	#NAME?	0.00405	0.272442
TCONS_00007130	O. thoroldii	O. kokonoricus	OK	0	26.6428	inf	#NAME?	5e-05	0.00842848
TCONS_00007179	O. thoroldii	O. kokonoricus	OK	0	9.04249	inf	#NAME?	5e-05	0.00842848
TCONS_00007470	O. thoroldii	O. kokonoricus	OK	2.67193	0	-inf	#NAME?	0.0081	0.272442
TCONS_00007627	O. thoroldii	O. kokonoricus	OK	1.98264	0	-inf	#NAME?	0.00815	0.272442
TCONS_00007678	O. thoroldii	O. kokonoricus	OK	0	2.53784	inf	#NAME?	0.00655	0.272442
TCONS_00007709	O. thoroldii	O. kokonoricus	OK	7.35855	0	-inf	#NAME?	0.00635	0.272442
TCONS_00007933	O. thoroldii	O. kokonoricus	OK	0	1.59888	inf	#NAME?	0.00395	0.272442
TCONS_00009592	O. thoroldii	O. kokonoricus	OK	0	6.02228	inf	#NAME?	0.00835	0.272442
TCONS_00010375	O. thoroldii	O. kokonoricus	OK	6.37552	0	-inf	#NAME?	0.00105	0.0930123
TCONS_00010387	O. thoroldii	O. kokonoricus	OK	30.1869	0	-inf	#NAME?	0.00815	0.272442
TCONS_00010973	O. thoroldii	O. kokonoricus	OK	0	4.92636	inf	#NAME?	0.00725	0.272442
TCONS_00011470	O. thoroldii	O. kokonoricus	OK	1.47894	0	-inf	#NAME?	0.0094	0.272442
TCONS_00012029	O. thoroldii	O. kokonoricus	OK	30.1724	0	-inf	#NAME?	0.00795	0.272442
TCONS_00012031	O. thoroldii	O. kokonoricus	OK	0	3.87998	inf	#NAME?	0.00835	0.272442
TCONS_00012049	O. thoroldii	O. kokonoricus	OK	10.4301	0	-inf	#NAME?	0.0097	0.272442
TCONS_00012066	O. thoroldii	O. kokonoricus	OK	0	12.1152	inf	#NAME?	0.00805	0.272442
TCONS_00012081	O. thoroldii	O. kokonoricus	OK	4.89645	0	-inf	#NAME?	0.0096	0.272442
TCONS_00013130	O. thoroldii	O. kokonoricus	OK	6.90777	0	-inf	#NAME?	0.0033	0.247351
TCONS_00013360	O. thoroldii	O. kokonoricus	OK	0	4.2017	inf	#NAME?	0.00895	0.272442
TCONS_00014108	O. thoroldii	O. kokonoricus	OK	0	21.1071	inf	#NAME?	0.00015	0.018727
TCONS_00014426	O. thoroldii	O. kokonoricus	OK	0	10.0224	inf	#NAME?	0.00195	0.16298
TCONS_00015505	O. thoroldii	O. kokonoricus	OK	0	4.44791	inf	#NAME?	0.00765	0.272442
TCONS_00015957	O. thoroldii	O. kokonoricus	OK	0	9.71969	inf	#NAME?	5e-05	0.00842848
TCONS_00016042	O. thoroldii	O. kokonoricus	OK	0	2.23584	inf	#NAME?	0.00405	0.272442
TCONS_00016156	O. thoroldii	O. kokonoricus	OK	0	5.71149	inf	#NAME?	0.00555	0.272442
TCONS_00016336	O. thoroldii	O. kokonoricus	OK	0	8.45733	inf	#NAME?	0.00665	0.272442
TCONS_00016495	O. thoroldii	O. kokonoricus	OK	6.863	0	-inf	#NAME?	0.0096	0.272442
TCONS_00016958	O. thoroldii	O. kokonoricus	OK	0	5.74999	inf	#NAME?	0.00745	0.272442
TCONS_00017595	O. thoroldii	O. kokonoricus	OK	0	2.92187	inf	#NAME?	0.008	0.272442
TCONS_00017696	O. thoroldii	O. kokonoricus	OK	8.97073	0	-inf	#NAME?	0.0097	0.272442
TCONS_00017735	O. thoroldii	O. kokonoricus	OK	0	4.52841	inf	#NAME?	5e-05	0.00842848
TCONS_00017744	O. thoroldii	O. kokonoricus	OK	45.5721	0	-inf	#NAME?	0.00815	0.272442
TCONS_00017763	O. thoroldii	O. kokonoricus	OK	15.4342	0	-inf	#NAME?	0.00675	0.272442
TCONS_00017768	O. thoroldii	O. kokonoricus	OK	45.7665	0	-inf	#NAME?	0.00675	0.272442
TCONS_00017772	O. thoroldii	O. kokonoricus	OK	75.8462	0	-inf	#NAME?	0.0002	0.023295
TCONS_00017774	O. thoroldii	O. kokonoricus	OK	0	2.33859	inf	#NAME?	0.0081	0.272442
TCONS_00017795	O. thoroldii	O. kokonoricus	OK	9.91502	0	-inf	#NAME?	0.00905	0.272442
TCONS_00018908	O. thoroldii	O. kokonoricus	OK	39.9353	0	-inf	#NAME?	0.00715	0.272442
TCONS_00020406	O. thoroldii	O. kokonoricus	OK	0	5.338	inf	#NAME?	0.0068	0.272442
TCONS_00022786	O. thoroldii	O. kokonoricus	OK	0	5.92672	inf	#NAME?	0.00835	0.272442
TCONS_00023050	O. thoroldii	O. kokonoricus	OK	0	2.51383	inf	#NAME?	0.00955	0.272442
TCONS_00023052	O. thoroldii	O. kokonoricus	OK	10.9002	0	-inf	#NAME?	0.0084	0.272442
TCONS_00023072	O. thoroldii	O. kokonoricus	OK	33.6633	0	-inf	#NAME?	0.0066	0.272442
TCONS_00023074	O. thoroldii	O. kokonoricus	OK	15.2646	0	-inf	#NAME?	0.00665	0.272442
TCONS_00023082	O. thoroldii	O. kokonoricus	OK	10.7883	0	-inf	#NAME?	0.00935	0.272442
TCONS_00023083	O. thoroldii	O. kokonoricus	OK	10.2724	0	-inf	#NAME?	0.00655	0.272442
TCONS_00023319	O. thoroldii	O. kokonoricus	OK	24.6301	0	-inf	#NAME?	0.0077	0.272442
TCONS_00024069	O. thoroldii	O. kokonoricus	OK	0	24.6906	inf	#NAME?	0.007	0.272442
TCONS_00024345	O. thoroldii	O. kokonoricus	OK	2.3586	0	-inf	#NAME?	0.0034	0.252478
TCONS_00026554	O. thoroldii	O. kokonoricus	OK	0	3.77304	inf	#NAME?	0.0069	0.272442
TCONS_00027711	O. thoroldii	O. kokonoricus	OK	2.99233	0	-inf	#NAME?	0.00935	0.272442
TCONS_00028090	O. thoroldii	O. kokonoricus	OK	8.07943	0	-inf	#NAME?	0.0097	0.272442
TCONS_00028250	O. thoroldii	O. kokonoricus	OK	19.1406	0	-inf	#NAME?	0.00885	0.272442
TCONS_00028266	O. thoroldii	O. kokonoricus	OK	10.3344	0	-inf	#NAME?	0.00795	0.272442
TCONS_00028281	O. thoroldii	O. kokonoricus	OK	0	30.8946	inf	#NAME?	0.0094	0.272442
TCONS_00028283	O. thoroldii	O. kokonoricus	OK	177.698	0	-inf	#NAME?	5e-05	0.00842848
TCONS_00028295	O. thoroldii	O. kokonoricus	OK	0	3.74252	inf	#NAME?	0.0076	0.272442
TCONS_00028308	O. thoroldii	O. kokonoricus	OK	16.8872	0	-inf	#NAME?	0.0097	0.272442
TCONS_00028621	O. thoroldii	O. kokonoricus	OK	21.1769	0	-inf	#NAME?	0.0004	0.0429581
TCONS_00029398	O. thoroldii	O. kokonoricus	OK	0	2.36678	inf	#NAME?	0.00755	0.272442
TCONS_00029446	O. thoroldii	O. kokonoricus	OK	0	22.0433	inf	#NAME?	0.00935	0.272442
TCONS_00030683	O. thoroldii	O. kokonoricus	OK	0	3.93671	inf	#NAME?	0.00755	0.272442
TCONS_00032809	O. thoroldii	O. kokonoricus	OK	0	10.3533	inf	#NAME?	5e-05	0.00842848
TCONS_00033361	O. thoroldii	O. kokonoricus	OK	0	60.8206	inf	#NAME?	0.00015	0.018727
TCONS_00033480	O. thoroldii	O. kokonoricus	OK	8.52219	0	-inf	#NAME?	0.00905	0.272442
TCONS_00033489	O. thoroldii	O. kokonoricus	OK	0	2.92295	inf	#NAME?	0.00965	0.272442
TCONS_00033492	O. thoroldii	O. kokonoricus	OK	0	2.1918	inf	#NAME?	0.00705	0.272442
TCONS_00033501	O. thoroldii	O. kokonoricus	OK	64.412	0	-inf	#NAME?	0.0063	0.272442
TCONS_00033508	O. thoroldii	O. kokonoricus	OK	3.44097	0	-inf	#NAME?	0.0066	0.272442
TCONS_00033513	O. thoroldii	O. kokonoricus	OK	10.9133	0	-inf	#NAME?	0.0082	0.272442
TCONS_00033515	O. thoroldii	O. kokonoricus	OK	6.98272	0	-inf	#NAME?	0.0087	0.272442
TCONS_00033516	O. thoroldii	O. kokonoricus	OK	11.2847	0	-inf	#NAME?	0.00975	0.272442
TCONS_00033528	O. thoroldii	O. kokonoricus	OK	19.0093	0	-inf	#NAME?	0.0097	0.272442
TCONS_00034595	O. thoroldii	O. kokonoricus	OK	5.13472	0	-inf	#NAME?	0.00735	0.272442
TCONS_00034613	O. thoroldii	O. kokonoricus	OK	0	7.14696	inf	#NAME?	0.00695	0.272442
TCONS_00036416	O. thoroldii	O. kokonoricus	OK	0	2.44147	inf	#NAME?	0.00275	0.217125
TCONS_00037311	O. thoroldii	O. kokonoricus	OK	0	28.6237	inf	#NAME?	5e-05	0.00842848
TCONS_00038274	O. thoroldii	O. kokonoricus	OK	41.1754	0	-inf	#NAME?	5e-05	0.00842848
TCONS_00038283	O. thoroldii	O. kokonoricus	OK	42.2423	0	-inf	#NAME?	0.00665	0.272442
TCONS_00038295	O. thoroldii	O. kokonoricus	OK	0	8.29988	inf	#NAME?	0.00865	0.272442
TCONS_00038300	O. thoroldii	O. kokonoricus	OK	9.64563	0	-inf	#NAME?	0.0077	0.272442
TCONS_00038325	O. thoroldii	O. kokonoricus	OK	11.9034	0	-inf	#NAME?	0.00715	0.272442
TCONS_00038341	O. thoroldii	O. kokonoricus	OK	9.34772	0	-inf	#NAME?	0.00905	0.272442
TCONS_00039280	O. thoroldii	O. kokonoricus	OK	0	2.90782	inf	#NAME?	0.0081	0.272442
TCONS_00039328	O. thoroldii	O. kokonoricus	OK	4.53893	0	-inf	#NAME?	0.0066	0.272442
TCONS_00039876	O. thoroldii	O. kokonoricus	OK	0	4.0698	inf	#NAME?	0.00425	0.272442
TCONS_00040537	O. thoroldii	O. kokonoricus	OK	0	1.48873	inf	#NAME?	0.00555	0.272442
TCONS_00040626	O. thoroldii	O. kokonoricus	OK	66.1032	0	-inf	#NAME?	5e-05	0.00842848
TCONS_00040862	O. thoroldii	O. kokonoricus	OK	8.95509	0	-inf	#NAME?	0.0097	0.272442
TCONS_00040960	O. thoroldii	O. kokonoricus	OK	3.36224	0	-inf	#NAME?	0.00415	0.272442
TCONS_00041384	O. thoroldii	O. kokonoricus	OK	18.2218	0	-inf	#NAME?	0.0069	0.272442
TCONS_00041391	O. thoroldii	O. kokonoricus	OK	32.9764	0	-inf	#NAME?	0.00975	0.272442
TCONS_00041395	O. thoroldii	O. kokonoricus	OK	0	15.6796	inf	#NAME?	0.00955	0.272442
TCONS_00041399	O. thoroldii	O. kokonoricus	OK	14.1671	0	-inf	#NAME?	0.0002	0.023295
TCONS_00041406	O. thoroldii	O. kokonoricus	OK	0	6.50723	inf	#NAME?	0.00795	0.272442
TCONS_00041407	O. thoroldii	O. kokonoricus	OK	0	3.01774	inf	#NAME?	0.0001	0.0137289
TCONS_00041429	O. thoroldii	O. kokonoricus	OK	0	70.5232	inf	#NAME?	0.00705	0.272442
TCONS_00042648	O. thoroldii	O. kokonoricus	OK	17.9573	0	-inf	#NAME?	0.00605	0.272442
TCONS_00043008	O. thoroldii	O. kokonoricus	OK	0	23.4789	inf	#NAME?	0.0001	0.0137289
TCONS_00043369	O. thoroldii	O. kokonoricus	OK	21.5127	0	-inf	#NAME?	5e-05	0.00842848
TCONS_00045234	O. thoroldii	O. kokonoricus	OK	4.257	0	-inf	#NAME?	0.00835	0.272442
TCONS_00045295	O. thoroldii	O. kokonoricus	OK	24.923	0	-inf	#NAME?	0.0063	0.272442
TCONS_00045338	O. thoroldii	O. kokonoricus	OK	0	3.06128	inf	#NAME?	0.00935	0.272442
TCONS_00046537	O. thoroldii	O. kokonoricus	OK	6.73631	0	-inf	#NAME?	0.0081	0.272442
TCONS_00046551	O. thoroldii	O. kokonoricus	OK	13.2463	0	-inf	#NAME?	0.0077	0.272442
TCONS_00046552	O. thoroldii	O. kokonoricus	OK	12.1605	0	-inf	#NAME?	0.00745	0.272442
TCONS_00046553	O. thoroldii	O. kokonoricus	OK	19.337	0	-inf	#NAME?	0.0077	0.272442
TCONS_00046555	O. thoroldii	O. kokonoricus	OK	42.4011	0	-inf	#NAME?	0.00015	0.018727
TCONS_00046567	O. thoroldii	O. kokonoricus	OK	5.59705	0	-inf	#NAME?	0.00735	0.272442
TCONS_00046571	O. thoroldii	O. kokonoricus	OK	0	14.9978	inf	#NAME?	0.00605	0.272442
TCONS_00046577	O. thoroldii	O. kokonoricus	OK	0	2.65008	inf	#NAME?	0.00955	0.272442
TCONS_00046835	O. thoroldii	O. kokonoricus	OK	0	11.9975	inf	#NAME?	0.00895	0.272442
TCONS_00047125	O. thoroldii	O. kokonoricus	OK	0	3.35852	inf	#NAME?	0.00595	0.272442
TCONS_00047127	O. thoroldii	O. kokonoricus	OK	0	40.1828	inf	#NAME?	0.0074	0.272442
TCONS_00047234	O. thoroldii	O. kokonoricus	OK	0	2.70333	inf	#NAME?	0.0079	0.272442
TCONS_00047343	O. thoroldii	O. kokonoricus	OK	7.24572	0	-inf	#NAME?	0.00555	0.272442
TCONS_00047359	O. thoroldii	O. kokonoricus	OK	0	8.94687	inf	#NAME?	0.00965	0.272442
TCONS_00048960	O. thoroldii	O. kokonoricus	OK	10.4168	0	-inf	#NAME?	5e-05	0.00842848
TCONS_00049420	O. thoroldii	O. kokonoricus	OK	0	2.7628	inf	#NAME?	0.00695	0.272442
TCONS_00049422	O. thoroldii	O. kokonoricus	OK	0	3.1264	inf	#NAME?	0.00955	0.272442
TCONS_00049425	O. thoroldii	O. kokonoricus	OK	0	12.4526	inf	#NAME?	0.00835	0.272442
TCONS_00049434	O. thoroldii	O. kokonoricus	OK	0	3.02806	inf	#NAME?	0.00825	0.272442
TCONS_00049435	O. thoroldii	O. kokonoricus	OK	0	3.13862	inf	#NAME?	0.0094	0.272442
TCONS_00049440	O. thoroldii	O. kokonoricus	OK	0	23.2544	inf	#NAME?	0.00755	0.272442
TCONS_00049444	O. thoroldii	O. kokonoricus	OK	14.0447	0	-inf	#NAME?	5e-05	0.00842848
TCONS_00049445	O. thoroldii	O. kokonoricus	OK	21.8266	0	-inf	#NAME?	0.0071	0.272442
TCONS_00049446	O. thoroldii	O. kokonoricus	OK	14.1943	0	-inf	#NAME?	0.00745	0.272442
TCONS_00049451	O. thoroldii	O. kokonoricus	OK	0	4.23379	inf	#NAME?	0.0078	0.272442
TCONS_00049454	O. thoroldii	O. kokonoricus	OK	36.0943	0	-inf	#NAME?	0.0087	0.272442
TCONS_00049463	O. thoroldii	O. kokonoricus	OK	0	21.6192	inf	#NAME?	5e-05	0.00842848
TCONS_00050350	O. thoroldii	O. kokonoricus	OK	0	3.39581	inf	#NAME?	0.0094	0.272442
TCONS_00051033	O. thoroldii	O. kokonoricus	OK	6.52162	0	-inf	#NAME?	0.00975	0.272442
TCONS_00052384	O. thoroldii	O. kokonoricus	OK	4.92357	0	-inf	#NAME?	0.00795	0.272442
TCONS_00052657	O. thoroldii	O. kokonoricus	OK	15.9831	0	-inf	#NAME?	0.0002	0.023295
TCONS_00052662	O. thoroldii	O. kokonoricus	OK	73.921	0	-inf	#NAME?	0.0084	0.272442
TCONS_00052665	O. thoroldii	O. kokonoricus	OK	78.0397	0	-inf	#NAME?	0.0072	0.272442
TCONS_00052666	O. thoroldii	O. kokonoricus	OK	17.6741	0	-inf	#NAME?	0.00015	0.018727
TCONS_00052670	O. thoroldii	O. kokonoricus	OK	9.50008	0	-inf	#NAME?	0.0096	0.272442
TCONS_00052674	O. thoroldii	O. kokonoricus	OK	23.0607	0	-inf	#NAME?	0.00655	0.272442
TCONS_00052679	O. thoroldii	O. kokonoricus	OK	0	87.773	inf	#NAME?	5e-05	0.00842848
TCONS_00052681	O. thoroldii	O. kokonoricus	OK	0	259.531	inf	#NAME?	5e-05	0.00842848
TCONS_00052691	O. thoroldii	O. kokonoricus	OK	13.5869	0	-inf	#NAME?	0.0097	0.272442
TCONS_00052692	O. thoroldii	O. kokonoricus	OK	9.54083	0	-inf	#NAME?	0.0096	0.272442
TCONS_00052702	O. thoroldii	O. kokonoricus	OK	0	112.83	inf	#NAME?	0.0001	0.0137289
TCONS_00052705	O. thoroldii	O. kokonoricus	OK	0	1.59486	inf	#NAME?	0.0081	0.272442
TCONS_00054345	O. thoroldii	O. kokonoricus	OK	9.52163	0	-inf	#NAME?	0.0001	0.0137289
TCONS_00054695	O. thoroldii	O. kokonoricus	OK	9.0855	0	-inf	#NAME?	0.0002	0.023295
TCONS_00054836	O. thoroldii	O. kokonoricus	OK	0	2.92469	inf	#NAME?	0.00935	0.272442
TCONS_00054837	O. thoroldii	O. kokonoricus	OK	0	1.24893	inf	#NAME?	0.00915	0.272442
TCONS_00055179	O. thoroldii	O. kokonoricus	OK	27.066	0	-inf	#NAME?	0.0077	0.272442
TCONS_00055981	O. thoroldii	O. kokonoricus	OK	0	3.67967	inf	#NAME?	0.00955	0.272442
TCONS_00055986	O. thoroldii	O. kokonoricus	OK	6.82877	0	-inf	#NAME?	0.0071	0.272442
TCONS_00057077	O. thoroldii	O. kokonoricus	OK	0	4.86222	inf	#NAME?	5e-05	0.00842848
TCONS_00057655	O. thoroldii	O. kokonoricus	OK	2.73952	0	-inf	#NAME?	0.00425	0.272442
TCONS_00058190	O. thoroldii	O. kokonoricus	OK	0	4.86151	inf	#NAME?	0.00855	0.272442
TCONS_00058191	O. thoroldii	O. kokonoricus	OK	0	8.27211	inf	#NAME?	0.00955	0.272442
TCONS_00058590	O. thoroldii	O. kokonoricus	OK	0	7.18915	inf	#NAME?	0.00935	0.272442
TCONS_00058713	O. thoroldii	O. kokonoricus	OK	22.4554	0	-inf	#NAME?	0.00665	0.272442
TCONS_00059236	O. thoroldii	O. kokonoricus	OK	0	14.1041	inf	#NAME?	0.00475	0.272442
TCONS_00059353	O. thoroldii	O. kokonoricus	OK	0	12.4786	inf	#NAME?	0.00695	0.272442
TCONS_00059370	O. thoroldii	O. kokonoricus	OK	18.4173	0	-inf	#NAME?	0.0001	0.0137289
TCONS_00059372	O. thoroldii	O. kokonoricus	OK	39.4011	0	-inf	#NAME?	5e-05	0.00842848
TCONS_00059376	O. thoroldii	O. kokonoricus	OK	0	8.81429	inf	#NAME?	0.0001	0.0137289
TCONS_00059382	O. thoroldii	O. kokonoricus	OK	23.0904	0	-inf	#NAME?	0.00825	0.272442
TCONS_00059391	O. thoroldii	O. kokonoricus	OK	13.6256	0	-inf	#NAME?	0.0096	0.272442
TCONS_00059394	O. thoroldii	O. kokonoricus	OK	27.3541	0	-inf	#NAME?	5e-05	0.00842848
TCONS_00059396	O. thoroldii	O. kokonoricus	OK	12.6274	0	-inf	#NAME?	0.0089	0.272442
TCONS_00059965	O. thoroldii	O. kokonoricus	OK	0	11.963	inf	#NAME?	0.00865	0.272442
TCONS_00060222	O. thoroldii	O. kokonoricus	OK	0	9.21804	inf	#NAME?	0.0039	0.272442
TCONS_00060292	O. thoroldii	O. kokonoricus	OK	0	5.61007	inf	#NAME?	0.0082	0.272442
TCONS_00061714	O. thoroldii	O. kokonoricus	OK	79.6288	0	-inf	#NAME?	0.0075	0.272442
TCONS_00062207	O. thoroldii	O. kokonoricus	OK	0	1.44794	inf	#NAME?	0.00935	0.272442
TCONS_00062222	O. thoroldii	O. kokonoricus	OK	0	32.013	inf	#NAME?	0.0074	0.272442
TCONS_00062232	O. thoroldii	O. kokonoricus	OK	0	6.91578	inf	#NAME?	0.00935	0.272442
TCONS_00062234	O. thoroldii	O. kokonoricus	OK	0	5.23421	inf	#NAME?	0.00695	0.272442
TCONS_00062243	O. thoroldii	O. kokonoricus	OK	4.11688	0	-inf	#NAME?	0.0077	0.272442
TCONS_00062254	O. thoroldii	O. kokonoricus	OK	0	4.51125	inf	#NAME?	0.00805	0.272442
TCONS_00062433	O. thoroldii	O. kokonoricus	OK	0	2.88279	inf	#NAME?	0.00835	0.272442
TCONS_00062799	O. thoroldii	O. kokonoricus	OK	4.82598	0	-inf	#NAME?	0.0044	0.272442
TCONS_00064558	O. thoroldii	O. kokonoricus	OK	5.9236	0	-inf	#NAME?	0.0057	0.272442
TCONS_00064708	O. thoroldii	O. kokonoricus	OK	0	5.3176	inf	#NAME?	0.0029	0.224967
TCONS_00065532	O. thoroldii	O. kokonoricus	OK	0	3.44165	inf	#NAME?	0.00955	0.272442
TCONS_00065533	O. thoroldii	O. kokonoricus	OK	0	3.34692	inf	#NAME?	0.00965	0.272442
TCONS_00065535	O. thoroldii	O. kokonoricus	OK	0	4.27764	inf	#NAME?	0.00965	0.272442
TCONS_00065549	O. thoroldii	O. kokonoricus	OK	0	12.0407	inf	#NAME?	0.00825	0.272442
TCONS_00065552	O. thoroldii	O. kokonoricus	OK	19.7166	0	-inf	#NAME?	0.0066	0.272442
TCONS_00065565	O. thoroldii	O. kokonoricus	OK	26.2653	0	-inf	#NAME?	0.00665	0.272442
TCONS_00065574	O. thoroldii	O. kokonoricus	OK	21.5631	0	-inf	#NAME?	0.0081	0.272442
TCONS_00065837	O. thoroldii	O. kokonoricus	OK	0	6.52369	inf	#NAME?	5e-05	0.00842848
TCONS_00066238	O. thoroldii	O. kokonoricus	OK	0	11.1748	inf	#NAME?	0.00865	0.272442
TCONS_00066913	O. thoroldii	O. kokonoricus	OK	0	2.69049	inf	#NAME?	0.0077	0.272442
TCONS_00066995	O. thoroldii	O. kokonoricus	OK	0	8.34227	inf	#NAME?	0.00465	0.272442
TCONS_00067488	O. thoroldii	O. kokonoricus	OK	0	6.69768	inf	#NAME?	0.00505	0.272442
TCONS_00067599	O. thoroldii	O. kokonoricus	OK	0	13.172	inf	#NAME?	0.00415	0.272442
TCONS_00067732	O. thoroldii	O. kokonoricus	OK	0	2.59777	inf	#NAME?	0.0059	0.272442
TCONS_00069132	O. thoroldii	O. kokonoricus	OK	4.69979	0	-inf	#NAME?	0.00975	0.272442
TCONS_00069149	O. thoroldii	O. kokonoricus	OK	60.1039	0	-inf	#NAME?	0.0082	0.272442
TCONS_00069159	O. thoroldii	O. kokonoricus	OK	0	22.1084	inf	#NAME?	0.0076	0.272442
TCONS_00069163	O. thoroldii	O. kokonoricus	OK	0	2.85973	inf	#NAME?	0.00695	0.272442
TCONS_00069175	O. thoroldii	O. kokonoricus	OK	11.9495	0	-inf	#NAME?	0.00975	0.272442
TCONS_00069746	O. thoroldii	O. kokonoricus	OK	0	16.6292	inf	#NAME?	0.0001	0.0137289
TCONS_00069752	O. thoroldii	O. kokonoricus	OK	0	7.5083	inf	#NAME?	0.00935	0.272442
TCONS_00069813	O. thoroldii	O. kokonoricus	OK	0	57.1064	inf	#NAME?	5e-05	0.00842848
TCONS_00070214	O. thoroldii	O. kokonoricus	OK	0	8.01617	inf	#NAME?	0.0001	0.0137289
TCONS_00070670	O. thoroldii	O. kokonoricus	OK	0	3.80151	inf	#NAME?	0.007	0.272442
TCONS_00070813	O. thoroldii	O. kokonoricus	OK	0	19.9702	inf	#NAME?	5e-05	0.00842848
TCONS_00071001	O. thoroldii	O. kokonoricus	OK	44.4091	0	-inf	#NAME?	0.00205	0.17098
TCONS_00071003	O. thoroldii	O. kokonoricus	OK	32.997	0	-inf	#NAME?	5e-05	0.00842848
TCONS_00071333	O. thoroldii	O. kokonoricus	OK	0	5.72333	inf	#NAME?	5e-05	0.00842848
TCONS_00071342	O. thoroldii	O. kokonoricus	OK	0	5.38782	inf	#NAME?	0.0078	0.272442
TCONS_00071346	O. thoroldii	O. kokonoricus	OK	25.393	0	-inf	#NAME?	0.0077	0.272442
TCONS_00071354	O. thoroldii	O. kokonoricus	OK	87.4613	0	-inf	#NAME?	5e-05	0.00842848
TCONS_00071372	O. thoroldii	O. kokonoricus	OK	14.3899	0	-inf	#NAME?	0.00715	0.272442
TCONS_00071373	O. thoroldii	O. kokonoricus	OK	16.6025	0	-inf	#NAME?	0.0077	0.272442
TCONS_00071374	O. thoroldii	O. kokonoricus	OK	14.5576	0	-inf	#NAME?	0.0087	0.272442
TCONS_00071376	O. thoroldii	O. kokonoricus	OK	22.027	0	-inf	#NAME?	0.00825	0.272442
TCONS_00071751	O. thoroldii	O. kokonoricus	OK	0	9.90094	inf	#NAME?	0.0072	0.272442
TCONS_00072112	O. thoroldii	O. kokonoricus	OK	0	114.872	inf	#NAME?	5e-05	0.00842848
TCONS_00072291	O. thoroldii	O. kokonoricus	OK	0	30.1062	inf	#NAME?	5e-05	0.00842848
TCONS_00072752	O. thoroldii	O. kokonoricus	OK	11.8746	0	-inf	#NAME?	0.00905	0.272442
TCONS_00072846	O. thoroldii	O. kokonoricus	OK	6.68075	0	-inf	#NAME?	0.0078	0.272442
TCONS_00072966	O. thoroldii	O. kokonoricus	OK	8.48646	0	-inf	#NAME?	5e-05	0.00842848
TCONS_00073003	O. thoroldii	O. kokonoricus	OK	33.3378	0	-inf	#NAME?	0.00905	0.272442
TCONS_00073449	O. thoroldii	O. kokonoricus	OK	0	17.0153	inf	#NAME?	0.0029	0.224967
TCONS_00073450	O. thoroldii	O. kokonoricus	OK	0	18.9783	inf	#NAME?	0.003	0.229164
TCONS_00073537	O. thoroldii	O. kokonoricus	OK	8.99761	0	-inf	#NAME?	0.00665	0.272442
TCONS_00073540	O. thoroldii	O. kokonoricus	OK	7.14945	0	-inf	#NAME?	0.00935	0.272442
TCONS_00073543	O. thoroldii	O. kokonoricus	OK	4.60002	0	-inf	#NAME?	0.0097	0.272442
TCONS_00073544	O. thoroldii	O. kokonoricus	OK	16.461	0	-inf	#NAME?	0.0097	0.272442
TCONS_00073549	O. thoroldii	O. kokonoricus	OK	0	4.42709	inf	#NAME?	0.00955	0.272442
TCONS_00073561	O. thoroldii	O. kokonoricus	OK	0	1.86867	inf	#NAME?	0.0094	0.272442
TCONS_00073563	O. thoroldii	O. kokonoricus	OK	13.7551	0	-inf	#NAME?	0.00835	0.272442
TCONS_00073565	O. thoroldii	O. kokonoricus	OK	0	98.7049	inf	#NAME?	0.00755	0.272442
TCONS_00073568	O. thoroldii	O. kokonoricus	OK	14.5009	0	-inf	#NAME?	0.0097	0.272442
TCONS_00073578	O. thoroldii	O. kokonoricus	OK	0	33.4462	inf	#NAME?	0.00855	0.272442
TCONS_00073586	O. thoroldii	O. kokonoricus	OK	0	23.2718	inf	#NAME?	0.0072	0.272442
TCONS_00073590	O. thoroldii	O. kokonoricus	OK	0	75.8099	inf	#NAME?	0.00855	0.272442
TCONS_00073597	O. thoroldii	O. kokonoricus	OK	0	2.13762	inf	#NAME?	0.0081	0.272442
TCONS_00073603	O. thoroldii	O. kokonoricus	OK	0	3.94598	inf	#NAME?	0.0094	0.272442
TCONS_00073750	O. thoroldii	O. kokonoricus	OK	48.9126	0	-inf	#NAME?	0.00585	0.272442
TCONS_00073789	O. thoroldii	O. kokonoricus	OK	4.72605	0	-inf	#NAME?	0.0082	0.272442
TCONS_00074115	O. thoroldii	O. kokonoricus	OK	46.3052	0	-inf	#NAME?	5e-05	0.00842848
TCONS_00074146	O. thoroldii	O. kokonoricus	OK	0	4.01485	inf	#NAME?	0.00215	0.176738
TCONS_00074175	O. thoroldii	O. kokonoricus	OK	0	2.40906	inf	#NAME?	0.0086	0.272442
TCONS_00074201	O. thoroldii	O. kokonoricus	OK	6.4076	0	-inf	#NAME?	0.00985	0.272442
TCONS_00074996	O. thoroldii	O. kokonoricus	OK	0	4.50927	inf	#NAME?	0.00935	0.272442
TCONS_00075136	O. thoroldii	O. kokonoricus	OK	23.1019	0	-inf	#NAME?	5e-05	0.00842848
TCONS_00075241	O. thoroldii	O. kokonoricus	OK	0	2.01747	inf	#NAME?	0.00955	0.272442
TCONS_00075268	O. thoroldii	O. kokonoricus	OK	0	5.94014	inf	#NAME?	0.0052	0.272442
TCONS_00075616	O. thoroldii	O. kokonoricus	OK	0	1877.83	inf	#NAME?	5e-05	0.00842848
TCONS_00075634	O. thoroldii	O. kokonoricus	OK	0	7.48389	inf	#NAME?	0.00725	0.272442
TCONS_00075636	O. thoroldii	O. kokonoricus	OK	0	6.017	inf	#NAME?	0.0071	0.272442
TCONS_00075651	O. thoroldii	O. kokonoricus	OK	65.0072	0	-inf	#NAME?	5e-05	0.00842848
TCONS_00075652	O. thoroldii	O. kokonoricus	OK	0	25.1134	inf	#NAME?	0.0076	0.272442
TCONS_00076000	O. thoroldii	O. kokonoricus	OK	4.80903	0	-inf	#NAME?	0.00715	0.272442
TCONS_00076040	O. thoroldii	O. kokonoricus	OK	0	6.03213	inf	#NAME?	0.0063	0.272442
TCONS_00076042	O. thoroldii	O. kokonoricus	OK	0	3.93969	inf	#NAME?	0.0086	0.272442
TCONS_00076986	O. thoroldii	O. kokonoricus	OK	2.46005	0	-inf	#NAME?	0.00795	0.272442
TCONS_00077251	O. thoroldii	O. kokonoricus	OK	0	2.85407	inf	#NAME?	0.0081	0.272442
TCONS_00077506	O. thoroldii	O. kokonoricus	OK	4.17216	0	-inf	#NAME?	0.0066	0.272442
TCONS_00077581	O. thoroldii	O. kokonoricus	OK	0	4.18509	inf	#NAME?	0.00965	0.272442
TCONS_00077731	O. thoroldii	O. kokonoricus	OK	0	15.3235	inf	#NAME?	5e-05	0.00842848
TCONS_00077734	O. thoroldii	O. kokonoricus	OK	0	42.1596	inf	#NAME?	0.0001	0.0137289
TCONS_00077735	O. thoroldii	O. kokonoricus	OK	0	19.8977	inf	#NAME?	0.0001	0.0137289
TCONS_00077736	O. thoroldii	O. kokonoricus	OK	0	42.4046	inf	#NAME?	0.0001	0.0137289
TCONS_00077737	O. thoroldii	O. kokonoricus	OK	0	59.184	inf	#NAME?	0.0001	0.0137289
TCONS_00077738	O. thoroldii	O. kokonoricus	OK	0	46.7081	inf	#NAME?	0.0001	0.0137289
TCONS_00077743	O. thoroldii	O. kokonoricus	OK	38.8458	0	-inf	#NAME?	0.00835	0.272442
TCONS_00077744	O. thoroldii	O. kokonoricus	OK	148.978	0	-inf	#NAME?	5e-05	0.00842848
TCONS_00077749	O. thoroldii	O. kokonoricus	OK	24.7162	0	-inf	#NAME?	0.00975	0.272442
TCONS_00077758	O. thoroldii	O. kokonoricus	OK	5.09134	0	-inf	#NAME?	0.00665	0.272442
