# Supplementary material for: Transcriptomic Profiles of Long Noncoding RNAs and Their Target Protein-Coding Genes Reveals Speciation Adaptation on the Qinghai-Xizang (Tibet) Plateau in Orinus
Source: Biology (Basel). 2024 May 16;13(5):349. doi: 10.3390/biology13050349 (PMC11118044; doi:10.3390/biology13050349)
Supplement: Supplementary file 1 [file biology-13-00349-s001.zip › Table S9. Cis-regulated target PCGs and their DElncRNAs..xlsx]

## Sheet: Sheet1
Cis-regulated target PCGs and their DElncRNAs.
O. thoroldii			O. kokonoricus
DElncRNAs	Cis-regulated target PCGs		DElncRNAs	Cis-regulated target PCGs
TCONS_00001107	OkoG001233		TCONS_00000091	OkoG000016
TCONS_00001121	OkoG001243		TCONS_00000093	OkoG000020
TCONS_00004287	OkoG001247		TCONS_00000530	OkoG000499
TCONS_00001890	OkoG002276		TCONS_00002761	OkoG003396
TCONS_00005683	OkoG003027		TCONS_00002761	OkoG003396
TCONS_00010211	OkoG005061		TCONS_00002761	OkoG003396
TCONS_00007473	OkoG005071		TCONS_00003659	OkoG000492
TCONS_00010386	OkoG005299		TCONS_00003671	OkoG000507
TCONS_00010389	OkoG005300		TCONS_00005041	OkoG002152
TCONS_00010391	OkoG005303		TCONS_00005048	OkoG002157
TCONS_00010386	OkoG005299		TCONS_00006001	OkoG003407
TCONS_00010389	OkoG005300		TCONS_00006001	OkoG003407
TCONS_00010391	OkoG005303		TCONS_00006001	OkoG003407
TCONS_00011463	OkoG006696		TCONS_00006861	OkoG004276
TCONS_00008853	OkoG006704		TCONS_00007067	OkoG004518
TCONS_00011474	OkoG006707		TCONS_00007079	OkoG004526
TCONS_00007392	OkoG004963		TCONS_00007136	OkoG004607
TCONS_00011614	OkoG006882		TCONS_00007190	OkoG004686
TCONS_00011621	OkoG006894		TCONS_00009590	OkoG004282
TCONS_00011631	OkoG006898		TCONS_00009593	OkoG004287
TCONS_00016489	OkoG009286		TCONS_00010978	OkoG006109
TCONS_00016512	OkoG009310		TCONS_00012796	OkoG008090
TCONS_00014944	OkoG007324		TCONS_00016040	OkoG008742
TCONS_00014958	OkoG007331		TCONS_00016332	OkoG009089
TCONS_00012152	OkoG007336		TCONS_00016681	OkoG009515
TCONS_00013286	OkoG008782		TCONS_00016682	OkoG009515
TCONS_00013816	OkoG009437		TCONS_00016848	OkoG009741
TCONS_00013827	OkoG009443		TCONS_00016965	OkoG009854
TCONS_00016666	OkoG009490		TCONS_00016968	OkoG009858
TCONS_00016666	OkoG009490		TCONS_00017225	OkoG010159
TCONS_00018906	OkoG011969		TCONS_00020711	OkoG010991
TCONS_00020743	OkoG011029		TCONS_00023015	OkoG013866
TCONS_00020750	OkoG011035		TCONS_00023988	OkoG015018
TCONS_00018118	OkoG011036		TCONS_00029322	OkoG018368
TCONS_00018123	OkoG011040		TCONS_00030182	OkoG019541
TCONS_00025911	OkoG014143		TCONS_00031903	OkoG018373
TCONS_00025921	OkoG014157		TCONS_00033357	OkoG020235
TCONS_00023333	OkoG014166		TCONS_00034957	OkoG022066
TCONS_00023335	OkoG014170		TCONS_00036685	OkoG021300
TCONS_00027702	OkoG016529		TCONS_00039033	OkoG024110
TCONS_00027719	OkoG016551		TCONS_00039800	OkoG025205
TCONS_00028098	OkoG017022		TCONS_00039878	OkoG023290
TCONS_00023343	OkoG014175		TCONS_00039890	OkoG023304
TCONS_00023365	OkoG014194		TCONS_00040819	OkoG024459
TCONS_00025956	OkoG014197		TCONS_00043704	OkoG028002
TCONS_00023816	OkoG014780		TCONS_00045348	OkoG026912
TCONS_00023819	OkoG014782		TCONS_00046220	OkoG028023
TCONS_00024603	OkoG015790		TCONS_00046834	OkoG028676
TCONS_00031187	OkoG017478		TCONS_00046848	OkoG028697
TCONS_00031684	OkoG018079		TCONS_00048665	OkoG029285
TCONS_00031692	OkoG018092		TCONS_00048665	OkoG029285
TCONS_00032042	OkoG018599		TCONS_00048667	OkoG029286
TCONS_00029747	OkoG018948		TCONS_00048667	OkoG029286
TCONS_00032318	OkoG018953		TCONS_00048682	OkoG029302
TCONS_00029785	OkoG018989		TCONS_00048685	OkoG029303
TCONS_00032351	OkoG018998		TCONS_00050538	OkoG031700
TCONS_00029798	OkoG019003		TCONS_00051884	OkoG031433
TCONS_00029785	OkoG018989		TCONS_00051885	OkoG031433
TCONS_00032351	OkoG018998		TCONS_00056485	OkoG035025
TCONS_00029798	OkoG019003		TCONS_00056485	OkoG035025
TCONS_00032861	OkoG019632		TCONS_00058582	OkoG035515
TCONS_00030285	OkoG019653		TCONS_00058756	OkoG035765
TCONS_00033547	OkoG020352		TCONS_00059230	OkoG036452
TCONS_00033572	OkoG020366		TCONS_00059360	OkoG036600
TCONS_00036779	OkoG021393		TCONS_00059941	OkoG037295
TCONS_00037408	OkoG022191		TCONS_00060293	OkoG037865
TCONS_00040859	OkoG024525		TCONS_00061363	OkoG037349
TCONS_00039397	OkoG024669		TCONS_00061625	OkoG037677
TCONS_00040198	OkoG023646		TCONS_00061678	OkoG037753
TCONS_00040410	OkoG023926		TCONS_00061753	OkoG037864
TCONS_00045870	OkoG027594		TCONS_00062062	OkoG038296
TCONS_00042777	OkoG026825		TCONS_00064011	OkoG038627
TCONS_00045282	OkoG026829		TCONS_00064028	OkoG038647
TCONS_00042012	OkoG025910		TCONS_00066254	OkoG041409
TCONS_00042777	OkoG026825		TCONS_00066377	OkoG041593
TCONS_00045282	OkoG026829		TCONS_00066911	OkoG042307
TCONS_00045498	OkoG027090		TCONS_00067485	OkoG040731
TCONS_00045502	OkoG027091		TCONS_00068099	OkoG041589
TCONS_00051044	OkoG032314		TCONS_00068708	OkoG042308
TCONS_00052369	OkoG032028		TCONS_00069814	OkoG043718
TCONS_00052379	OkoG032035		TCONS_00070495	OkoG043092
TCONS_00049978	OkoG030929		TCONS_00071750	OkoG044790
TCONS_00055180	OkoG033548		TCONS_00072116	OkoG045343
TCONS_00055529	OkoG033991		TCONS_00072383	OkoG045695
TCONS_00059345	OkoG036580		TCONS_00072725	OkoG044658
TCONS_00058076	OkoG034878		TCONS_00074221	OkoG046669
TCONS_00058076	OkoG034878		TCONS_00074600	OkoG045782
TCONS_00056839	OkoG035468		TCONS_00075251	OkoG046667
TCONS_00058864	OkoG035925		TCONS_00075275	OkoG046693
TCONS_00057176	OkoG035932		TCONS_00076218	OkoG047921
TCONS_00057178	OkoG035933		TCONS_00076508	OkoG048330
TCONS_00061715	OkoG037808		TCONS_00077273	OkoG047924
TCONS_00061716	OkoG037811
TCONS_00061717	OkoG037812
TCONS_00061736	OkoG037839
TCONS_00061738	OkoG037841
TCONS_00062801	OkoG039183
TCONS_00064532	OkoG039306
TCONS_00062980	OkoG039444
TCONS_00062984	OkoG039448
TCONS_00067176	OkoG042631
TCONS_00071004	OkoG043873
TCONS_00071004	OkoG043873
TCONS_00069640	OkoG043462
TCONS_00070115	OkoG044105
TCONS_00070115	OkoG044105
TCONS_00070115	OkoG044105
TCONS_00070115	OkoG044105
TCONS_00073004	OkoG045064
TCONS_00073007	OkoG045065
TCONS_00071658	OkoG044655
TCONS_00071659	OkoG044655
TCONS_00071658	OkoG044655
TCONS_00071659	OkoG044655
TCONS_00072728	OkoG044659
TCONS_00072898	OkoG044877
TCONS_00074755	OkoG045964
TCONS_00074197	OkoG046636
TCONS_00075137	OkoG046477
TCONS_00074390	OkoG046924
TCONS_00074396	OkoG046934
TCONS_00075999	OkoG047590
TCONS_00076971	OkoG047526
TCONS_00076988	OkoG047543
TCONS_00076974	OkoG047529
TCONS_00077000	OkoG047555
TCONS_00076985	OkoG047541
TCONS_00076438	OkoG048235
